# Supplementary material for: Self-citation pattern among world's top 2 % of the scientists
Source: Heliyon. 2025 Feb 5;11(3):e42471. doi: 10.1016/j.heliyon.2025.e42471 (PMC11849628; doi:10.1016/j.heliyon.2025.e42471)
Supplement: Multimedia component 1 [file mmc1.xlsx]

## Sheet: Sheet1
	County	Total Citations	Rank-T	Citations-self excluded	%Citations-self excluded	Rank-NS	Self-Citations	%Self-Citations	Rank-S	Quartile	income	Ranking Change
	Armenia	16682	92	10128	60.7121	166	6554	39.2879	1	Q3	UMIC	-74
	Afghanistan	645	149	429	66.5116	165	216	33.4884	2	Q3	LIC	-16
	Ukraine	36354	80	25074	68.9718	164	11280	31.0282	3	Q3	LMIC	-84
	Uzbekistan	8107	102	5609	69.1871	163	2498	30.8129	4	Q3	LMIC	-61
	French Guiana	900	144	631	70.1111	162	269	29.8889	5	Q3	HIC	-18
	Yemen	3064	122	2184	71.2794	161	880	28.7206	6	Q3	LIC	-39
	ncl	2358	129	1728	73.2824	160	630	26.7176	7	Q3	HIC	-31
	Sudan	1928	135	1420	73.6515	159	508	26.3485	8	Q3	LIC	-24
	Iraq	103645	58	77293	74.5748	158	26352	25.4252	9	Q3	UMIC	-100
	Guinea-Bissau	2553	127	1937	75.8715	157	616	24.1285	10	Q4	LIC	-30
	Egypt	521962	38	397079	76.0743	156	124883	23.9257	11	Q4	LMIC	-118
	North Korea	424	154	324	76.4151	155	100	23.5849	12	Q4	LIC	-1
	Russia	681435	37	520994	76.4554	154	160441	23.5446	13	Q4	UMIC	-117
	Bosnia and Herzegovina	3264	120	2500	76.5931	153	764	23.4069	14	Q4	UMIC	-33
	Madagascar	309	157	237	76.699	152	72	23.301	15	Q4	LIC	5
	Burkina Faso	4190	114	3266	77.9475	151	924	22.0525	16	Q4	LIC	-37
	Algeria	29043	84	22751	78.3356	150	6292	21.6644	17	Q4	LMIC	-66
	Latvia	10317	96	8132	78.8214	149	2185	21.1786	18	Q4	HIC	-53
	Morocco	64751	67	51108	78.9301	148	13643	21.0699	19	Q4	LMIC	-81
	Mali	2616	126	2103	80.3899	147	513	19.6101	20	Q4	LIC	-21
	Belarus	3849	116	3096	80.4365	146	753	19.5635	21	Q4	UMIC	-30
	Mauritius	8038	103	6486	80.6917	145	1552	19.3083	22	Q4	UMIC	-42
	Sierra Leone	1250	140	1014	81.12	144	236	18.88	23	Q4	LIC	-4
	Eswatini	839	145	682	81.2872	143	157	18.7128	24	Q4	LMIC	2
	Falkland island	435	152	355	81.6092	142	80	18.3908	25	Q4	HIC	10
	Côte d'Ivoire	1116	142	916	82.0789	141	200	17.9211	26	Q4	LMIC	1
	Malta	13458	94	11064	82.2113	140	2394	17.7887	27	Q4	HIC	-46
	North Macedonia	3943	115	3248	82.3738	139	695	17.6262	28	Q4	UMIC	-24
	Pakistan	798069	33	658072	82.458	138	139997	17.542	29	Q4	LMIC	-105
	Thailand	274501	43	226770	82.6117	137	47731	17.3883	30	Q4	UMIC	-94
	Poland	853043	30	708283	83.0302	136	144760	16.9698	31	Q4	HIC	-106
	Estonia	125765	56	104928	83.4318	135	20837	16.5682	32	Q4	HIC	-79
	San Marino	802	146	670	83.5411	134	132	16.4589	33	Q4	HIC	12
	Uruguay	9653	98	8068	83.5802	133	1585	16.4198	34	Q4	HIC	-35
	Saudi Arabia	1244417	24	1043050	83.8184	132	201367	16.1816	35	Q4	HIC	-108
	Chile	198668	49	166702	83.9098	131	31966	16.0902	36	Q4	HIC	-82
	Czech Republic	419411	39	352075	83.9451	130	67336	16.0549	37	Q4	HIC	-91
	Hungary	209831	48	176280	84.0105	129	33551	15.9895	38	Q4	HIC	-81
	Lithuania	66446	66	55825	84.0156	128	10621	15.9844	39	Q4	HIC	-62
	Jordan	99384	59	83604	84.1222	127	15780	15.8778	40	Q4	UMIC	-68
	Italy	7777954	7	6543728	84.1317	126	1234226	15.8683	41	Q4	HIC	-119
	Venezuela	6385	107	5379	84.2443	125	1006	15.7557	42	Q4	UMIC	-18
	Croatia	92126	60	77615	84.2487	124	14511	15.7513	43	Q4	HIC	-64
	Malawi	6722	105	5680	84.4987	123	1042	15.5013	44	Q4	LIC	-18
	Cyprus	72564	65	61382	84.5902	122	11182	15.4098	45	Q4	HIC	-57
	Kazakhstan	34711	81	29420	84.757	121	5291	15.243	46	Q4	UMIC	-40
	Zimbabwe	3391	119	2877	84.8422	120	514	15.1578	47	Q4	LMIC	-1
	Peru	59704	68	50656	84.8452	119	9048	15.1548	48	Q4	UMIC	-51
	Bangladesh	163863	50	139039	84.8508	118	24824	15.1492	49	Q4	LMIC	-68
	Uganda	17380	90	14753	84.8849	117	2627	15.1151	50	Q4	LIC	-27
	Libya	4598	112	3909	85.0152	116	689	14.9848	51	Q4	UMIC	-4
	Argentina	147891	51	125749	85.0282	115	22142	14.9718	52	Q4	UMIC	-64
	Montenegro	1065	143	906	85.0704	114	159	14.9296	53	Q4	UMIC	29
	Romania	260128	44	221439	85.1269	113	38689	14.8731	54	Q4	HIC	-69
	Senegal	5934	108	5053	85.1534	112	881	14.8466	55	Q4	LMIC	-4
	Faroe Islands	2327	130	1984	85.26	111	343	14.74	56	Q4	HIC	19
	Serbia	135179	53	115274	85.2751	110	19905	14.7249	57	Q4	UMIC	-57
	Togo	279	158	238	85.3047	109	41	14.6953	58	Q4	LIC	49
	Türkiye	753198	35	643076	85.3794	108	110122	14.6206	59	Q4	UMIC	-73
	Ecuador	16973	91	14535	85.636	107	2438	14.364	60	Q4	UMIC	-16
	Indonesia	78987	62	67661	85.6609	106	11326	14.3391	61	Q4	LMIC	-44
	Costa Rica	9848	97	8436	85.6621	105	1412	14.3379	62	Q4	UMIC	-8
	India	3856335	13	3318184	86.045	104	538151	13.955	63	Q4	LMIC	-91
	Slovenia	147884	52	127344	86.1107	103	20540	13.8893	64	Q4	HIC	-51
	Germany	12007216	4	10351752	86.2128	102	1655464	13.7872	65	Q4	HIC	-98
	Brazil	1416004	21	1221632	86.2732	101	194372	13.7268	66	Q4	UMIC	-80
	South Sudan	175	161	151	86.2857	100	24	13.7143	67	Q4	LIC	61
	Iceland	126896	55	109535	86.3187	99	17361	13.6813	68	Q4	HIC	-44
	Barbados	2849	123	2461	86.3812	98	388	13.6188	69	Q4	HIC	25
	Botswana	9474	99	8184	86.3838	97	1290	13.6162	70	Q4	UMIC	2
	Cambodia	2688	125	2324	86.4583	96	364	13.5417	71	Q4	LMIC	29
	Fiji	1994	134	1725	86.5095	95	269	13.4905	72	Q4	UMIC	39
	Vanuatu	350	155	303	86.5714	94	47	13.4286	73	Q4	LMIC	61
	Spain	4190340	11	3629852	86.6243	93	560488	13.3757	74	Q4	HIC	-82
	South Africa	913429	28	791693	86.6726	92	121736	13.3274	75	Q4	UMIC	-64
	Portugal	879472	29	762399	86.6883	91	117073	13.3117	76	Q4	HIC	-62
	Cameroon	31813	82	27590	86.7256	90	4223	13.2744	77	Q4	LMIC	-8
	Greece	851490	31	739478	86.8452	89	112012	13.1548	78	Q4	HIC	-58
	Kyrgyzstan	1640	138	1425	86.8902	88	215	13.1098	79	Q4	LMIC	50
	Nigeria	227639	46	197836	86.9078	87	29803	13.0922	80	Q4	LMIC	-41
	Panama	20946	88	18213	86.9522	86	2733	13.0478	81	Q4	HIC	2
	Malaysia	719911	36	626083	86.9667	85	93828	13.0333	82	Q4	UMIC	-49
	Kuwait	50608	77	44013	86.9685	84	6595	13.0315	83	Q4	HIC	-7
	Brunei	23832	86	20749	87.0636	83	3083	12.9364	84	Q4	HIC	3
	France	6511717	8	5670277	87.0781	82	841440	12.9219	85	Q4	HIC	-74
	Tunisia	51578	75	44917	87.0856	81	6661	12.9144	86	Q4	LMIC	-6
	Palestine	53263	72	46456	87.22	80	6807	12.78	87	Q4	NA	-8
	Oman	55541	71	48459	87.2491	79	7082	12.7509	88	Q4	HIC	-8
	Kenya	56378	69	49282	87.4135	78	7096	12.5865	89	Q4	LMIC	-9
	United Arab Emirates	387307	40	338835	87.4849	77	48472	12.5151	90	Q4	HIC	-37
	Vietnam	218359	47	191051	87.494	76	27308	12.506	91	Q4	LMIC	-29
	Finland	1264913	23	1107045	87.5195	75	157868	12.4805	92	Q4	HIC	-52
	Iran	2759730	15	2416982	87.5804	74	342748	12.4196	93	Q4	LMIC	-59
	Mexico	382193	41	334732	87.5819	73	47461	12.4181	94	Q4	UMIC	-32
	Gambia	4382	113	3838	87.5856	72	544	12.4144	95	Q4	LIC	41
	Mozambique	5489	110	4817	87.7573	71	672	12.2427	96	Q4	LIC	39
	Lebanon	74544	64	65473	87.8313	70	9071	12.1687	97	Q4	LMIC	-6
	Austria	1343978	22	1180974	87.8715	69	163004	12.1285	98	Q4	HIC	-47
	Jamaica	11199	95	9845	87.9096	68	1354	12.0904	99	Q4	UMIC	27
	Azerbaijan	5076	111	4464	87.9433	67	612	12.0567	100	Q4	UMIC	44
	Japan	5212664	10	4584433	87.948	66	628231	12.052	101	Q4	HIC	-56
	Colombia	130407	54	114693	87.95	65	15714	12.05	102	Q4	UMIC	-11
	Luxembourg	80943	61	71254	88.0298	64	9689	11.9702	103	Q4	HIC	-3
	Switzerland	3863169	12	3407463	88.2038	63	455706	11.7962	104	Q4	HIC	-51
	Belgium	2300658	17	2029405	88.2098	62	271253	11.7902	105	Q4	HIC	-45
	Gabon	6406	106	5651	88.2142	61	755	11.7858	106	Q4	UMIC	45
	Netherlands	5624771	9	4965495	88.2791	60	659276	11.7209	107	Q4	HIC	-51
	Denmark	2157735	18	1907810	88.4173	59	249925	11.5827	108	Q4	HIC	-41
	Australia	9119262	5	8065151	88.4408	58	1054111	11.5592	109	Q4	HIC	-53
	Philippines	51486	76	45548	88.4668	57	5938	11.5332	110	Q4	LMIC	19
	Rwanda	5783	109	5122	88.5699	56	661	11.4301	111	Q4	LIC	53
	Taiwan	1124481	27	996024	88.5763	55	128457	11.4237	112	Q4	HIC	-28
	Slovakia	78595	63	69638	88.6036	54	8957	11.3964	113	Q4	HIC	9
	Albania	2097	133	1859	88.6505	53	238	11.3495	114	Q4	UMIC	80
	Guatemala	2100	132	1862	88.6667	52	238	11.3333	115	Q4	UMIC	80
	Qatar	242592	45	215104	88.669	51	27488	11.331	116	Q4	HIC	-6
	Nepal	44378	78	39367	88.7084	50	5011	11.2916	117	Q4	LMIC	28
	Sweden	2668996	16	2371453	88.8519	49	297543	11.1481	118	Q4	HIC	-33
	Norway	1158645	26	1029910	88.8892	48	128735	11.1108	119	Q4	HIC	-22
	Ireland	781770	34	695489	88.9634	47	86281	11.0366	120	Q4	HIC	-13
	Laos	653	148	581	88.974	46	72	11.026	121	Q4	LMIC	102
	Ghana	51633	74	45951	88.9954	45	5682	11.0046	122	Q4	LMIC	29
	Bulgaria	28386	85	25271	89.0263	44	3115	10.9737	123	Q4	UMIC	41
	Trinidad and Tobago	3169	121	2825	89.1448	43	344	10.8552	124	Q4	HIC	78
	Grenada	3487	118	3109	89.1597	42	378	10.8403	125	Q4	UMIC	76
	China	26411366	2	23559457	89.202	41	2851909	10.798	126	Q4	UMIC	-39
	United Kingdom	19091271	3	17065544	89.3893	40	2025727	10.6107	127	Q4	HIC	-37
	New Zealand	816268	32	729801	89.407	39	86467	10.593	128	Q4	HIC	-7
	Bahrain	31570	83	28234	89.433	38	3336	10.567	129	Q4	HIC	45
	Sri Lanka	51658	73	46250	89.5311	37	5408	10.4689	130	Q4	LMIC	36
	Macao	106273	57	95260	89.6371	36	11013	10.3629	131	Q4	HIC	21
	Moldova	2188	131	1965	89.808	35	223	10.192	132	Q4	UMIC	96
	Monaco	9204	101	8275	89.9066	34	929	10.0934	133	Q4	HIC	67
	Tajikistan	1131	141	1018	90.0088	33	113	9.99116	134	Q4	LMIC	108
	South Korea	2959241	14	2664724	90.0475	32	294517	9.95245	135	Q4	HIC	-18
	Canada	8338320	6	7526004	90.258	31	812316	9.74196	136	Q4	HIC	-25
	Israel	1228790	25	1109926	90.3267	30	118864	9.67326	137	Q4	HIC	-5
	Hong Kong	1878459	19	1697060	90.3432	29	181399	9.6568	138	Q4	HIC	-10
	Georgia	55723	70	50500	90.6269	28	5223	9.37315	139	Q4	UMIC	42
	United States	77120884	1	69933658	90.6806	27	7187226	9.31943	140	Q4	HIC	-26
	Singapore	1608336	20	1458978	90.7135	26	149358	9.28649	141	Q4	HIC	-6
	Tanzania	21205	87	19283	90.9361	25	1922	9.0639	142	Q4	LMIC	62
	Ethiopia	359372	42	326840	90.9475	24	32532	9.05246	143	Q4	LIC	18
	Paraguay	1837	137	1671	90.9635	23	166	9.03647	144	Q4	UMIC	114
	CONGO	2507	128	2283	91.065	22	224	8.93498	145	Q4	LIC	106
	Liberia	42520	79	38748	91.1289	21	3772	8.87112	146	Q4	LIC	58
	Republic of the Congo	7828	104	7206	92.0542	20	622	7.94584	147	Q4	LMIC	84
	Benin	13470	93	12415	92.1678	19	1055	7.83222	148	Q4	LMIC	74
	Zambia	9230	100	8520	92.3077	18	710	7.69231	149	Q4	LIC	82
	Puerto Rico	17947	89	16641	92.723	17	1306	7.27698	150	Q4	HIC	72
	French Polynesia	3667	117	3403	92.8007	16	264	7.19935	151	Q4	HIC	101
	Saint Kitts and Nevis	1461	139	1356	92.8131	15	105	7.18686	152	Q4	HIC	124
	Namibia	777	147	727	93.565	14	50	6.43501	153	Q4	UMIC	133
	Liechtenstein	2720	124	2552	93.8235	13	168	6.17647	154	Q4	HIC	111
	Syrian Arab Republic	491	150	471	95.9267	12	20	4.07332	155	Q4	LIC	138
	Bhutan	83	164	80	96.3855	11	3	3.61446	156	Q4	LMIC	153
	Mongolia	426	153	412	96.7136	10	14	3.28638	157	Q4	LMIC	143
	Cuba	1857	136	1796	96.7151	9	61	3.28487	158	Q4	UMIC	127
	Honduras	440	151	433	98.4091	8	7	1.59091	159	Q4	LMIC	143
	Chad	194	160	191	98.4536	7	3	1.54639	160	Q4	LIC	153
	Papua New Guinea	70	165	69	98.5714	6	1	1.42857	161	Q4	LMIC	159
	Myanmar	213	159	212	99.5305	5	1	0.469484	162	Q4	LMIC	154
	Curaçao	88	163	88	100	1	0	0	163	Q4	HIC	162
	Dominica	152	162	152	100	1	0	0	163	Q4	UMIC	161
	Kiribati	49	166	49	100	1	0	0	163	Q4	LMIC	165
	sux	314	156	314	100	1		0	163	Q4	NA	155
