# Supplementary material for: Self-citation pattern among world's top 2 % of the scientists
Source: Heliyon. 2025 Feb 5;11(3):e42471. doi: 10.1016/j.heliyon.2025.e42471 (PMC11849628; doi:10.1016/j.heliyon.2025.e42471)
Supplement: Multimedia component 2 [file mmc2.xlsx]

## Sheet: Sheet1
Subfield	nc2222 in top list	rank-total	nc2222(ns) in top list	%SE	rank-SE	nc2222(s) in top list	%S	Rank-S	Quartile	Ranking Change
Nuclear & Particle Physics	5836007	9	3887041	66.6045	174	1948966	33.3955	1	Q3	-165
Astronomy & Astrophysics	2732948	23	1943387	71.1095	173	789561	28.8905	2	Q3	-150
Zoology	114629	135	87097	75.9816	172	27532	24.0184	3	Q4	-37
Mycology & Parasitology	454038	88	359357	79.1469	171	94681	20.8531	4	Q4	-83
Archaeology	124356	133	102082	82.0885	170	22274	17.9115	5	Q4	-37
Paleontology	346043	102	286469	82.7842	169	59574	17.2158	6	Q4	-67
Aerospace & Aeronautics	368733	100	306449	83.1086	168	62284	16.8914	7	Q4	-68
Allergy	566490	81	471455	83.2239	167	95035	16.7761	8	Q4	-86
Ornithology	44762	149	37255	83.2291	166	7507	16.7709	9	Q4	-17
Optoelectronics & Photonics	1285068	51	1075761	83.7124	165	209307	16.2876	10	Q4	-114
Applied Mathematics	334119	103	280860	84.0599	164	53259	15.9401	11	Q4	-61
Forestry	327403	104	276145	84.3441	163	51258	15.6559	12	Q4	-59
Anatomy & Morphology	42864	152	36279	84.6375	162	6585	15.3625	13	Q4	-10
Fisheries	484104	86	409842	84.6599	161	74262	15.3401	14	Q4	-75
Microscopy	45853	147	38844	84.7142	160	7009	15.2858	15	Q4	-13
Civil Engineering	708163	77	601307	84.9108	159	106856	15.0892	16	Q4	-82
Geology	165867	125	141716	85.4395	158	24151	14.5605	17	Q4	-33
General Mathematics	428355	90	367537	85.802	157	60818	14.198	18	Q4	-67
Entomology	377275	96	323839	85.8363	156	53436	14.1637	19	Q4	-60
Legal & Forensic Medicine	173201	124	148673	85.8384	155	24528	14.1616	20	Q4	-31
Genetics & Heredity	1207122	54	1036285	85.8476	154	170837	14.1524	21	Q4	-100
Optics	1101303	60	948006	86.0804	153	153297	13.9196	22	Q4	-93
Meteorology & Atmospheric Sciences	2943855	21	2537888	86.2097	152	405967	13.7903	23	Q4	-131
Mechanical Engineering & Transports	1682700	36	1450941	86.227	151	231759	13.773	24	Q4	-115
Mining & Metallurgy	235777	115	203312	86.2306	150	32465	13.7694	25	Q4	-35
Numerical & Computational Mathematics	156301	128	134883	86.297	149	21418	13.703	26	Q4	-21
Mathematical Physics	45849	148	39593	86.3552	148	6256	13.6448	27	Q4	0
Marine Biology & Hydrobiology	865751	67	747641	86.3575	147	118110	13.6425	28	Q4	-80
Oceanography	179455	120	155043	86.3966	146	24412	13.6034	29	Q4	-26
Inorganic & Nuclear Chemistry	1239934	52	1071502	86.4161	145	168432	13.5839	30	Q4	-93
Distributed Computing	114689	134	99223	86.5148	144	15466	13.4852	31	Q4	-10
Otorhinolaryngology	562833	83	489032	86.8876	143	73801	13.1124	32	Q4	-60
Psychiatry	3503885	15	3048887	87.0145	142	454998	12.9855	33	Q4	-127
Automobile Design & Engineering	10926	165	9516	87.095	141	1410	12.905	34	Q4	24
Dairy & Animal Science	733464	74	638869	87.103	140	94595	12.897	35	Q4	-66
Veterinary Sciences	516907	85	450472	87.1476	139	66435	12.8524	36	Q4	-54
Fluids & Plasmas	800185	69	698220	87.2573	138	101965	12.7427	37	Q4	-69
Geochemistry & Geophysics	1646506	38	1439420	87.4227	137	207086	12.5773	38	Q4	-99
Tropical Medicine	685385	78	599326	87.4437	136	86059	12.5563	39	Q4	-58
Computer Hardware & Architecture	206885	117	180969	87.4732	135	25916	12.5268	40	Q4	-18
Cardiovascular System & Hematology	10962146	3	9600523	87.5789	134	1361623	12.4211	41	Q4	-131
Behavioral Science & Comparative Psychology	158237	127	138641	87.616	133	19596	12.384	42	Q4	-6
Respiratory System	2014269	31	1768242	87.7858	132	246027	12.2142	43	Q4	-101
Geological & Geomatics Engineering	1311499	49	1152385	87.8678	131	159114	12.1322	44	Q4	-82
Dermatology & Venereal Diseases	1028306	63	903740	87.8863	130	124566	12.1137	45	Q4	-67
Design Practice & Management	109640	137	96385	87.9104	129	13255	12.0896	46	Q4	8
Arthritis & Rheumatology	1468149	43	1292741	88.0524	128	175408	11.9476	47	Q4	-85
Medicinal & Biomolecular Chemistry	1489787	42	1312117	88.0741	127	177670	11.9259	48	Q4	-85
Sport Sciences	677656	79	597282	88.1394	126	80374	11.8606	49	Q4	-47
Urology & Nephrology	2340863	27	2064133	88.1783	125	276730	11.8217	50	Q4	-98
Surgery	2468375	25	2176800	88.1876	124	291575	11.8124	51	Q4	-99
Acoustics	373022	98	329141	88.2364	123	43881	11.7636	52	Q4	-25
Applied Physics	5433167	10	4794098	88.2376	122	639069	11.7624	53	Q4	-112
Physiology	299436	106	264218	88.2386	121	35218	11.7614	54	Q4	-15
Polymers	2046381	28	1806254	88.2658	120	240127	11.7342	55	Q4	-92
Materials	5003439	13	4419921	88.3377	119	583518	11.6623	56	Q4	-106
Gastroenterology & Hepatology	3109130	19	2748076	88.3873	118	361054	11.6127	57	Q4	-99
Emergency & Critical Care Medicine	1306027	50	1154453	88.3943	117	151574	11.6057	58	Q4	-67
Neurology & Neurosurgery	10455468	4	9242972	88.4032	116	1212496	11.5968	59	Q4	-112
Nuclear Medicine & Medical Imaging	1979169	33	1750082	88.4251	115	229087	11.5749	60	Q4	-82
Electrical & Electronic Engineering	1212920	53	1072667	88.4367	114	140253	11.5633	61	Q4	-61
Anesthesiology	815418	68	721484	88.4803	113	93934	11.5197	62	Q4	-45
Ophthalmology & Optometry	1598692	40	1414735	88.4933	112	183957	11.5067	63	Q4	-72
General Clinical Medicine	192067	118	170237	88.6342	111	21830	11.3658	64	Q4	7
Pharmacology & Pharmacy	2024463	30	1794548	88.6432	110	229915	11.3568	65	Q4	-80
Environmental Engineering	934012	66	828137	88.6645	109	105875	11.3355	66	Q4	-43
Pediatrics	1125700	57	998268	88.6798	108	127432	11.3202	67	Q4	-51
General Physics	1138078	56	1009389	88.6924	107	128689	11.3076	68	Q4	-51
Ecology	2546798	24	2260283	88.75	106	286515	11.25	69	Q4	-82
Biotechnology	1095043	61	972132	88.7757	105	122911	11.2243	70	Q4	-44
Religions & Theology	17167	164	15247	88.8158	104	1920	11.1842	71	Q4	60
Chemical Engineering	1643931	39	1460202	88.8238	103	183729	11.1762	72	Q4	-64
Strategic, Defence & Security Studies	224974	116	199941	88.8729	102	25033	11.1271	73	Q4	14
Energy	5046860	12	4488150	88.9296	101	558710	11.0704	74	Q4	-89
Substance Abuse	408684	92	363488	88.9411	100	45196	11.0589	75	Q4	-8
Environmental & Occupational Health	258901	110	230451	89.0112	99	28450	10.9888	76	Q4	11
Networking & Telecommunications	2890967	22	2573347	89.0134	98	317620	10.9866	77	Q4	-76
Toxicology	1321260	47	1177634	89.1296	97	143626	10.8704	78	Q4	-50
Agronomy & Agriculture	1358711	46	1213217	89.2918	96	145494	10.7082	79	Q4	-50
Anthropology	65657	143	58665	89.3507	95	6992	10.6493	80	Q4	48
Obstetrics & Reproductive Medicine	1556611	41	1391335	89.3823	94	165276	10.6177	81	Q4	-53
Organic Chemistry	3136896	18	2805998	89.4514	93	330898	10.5486	82	Q4	-75
Plant Biology & Botany	3184060	17	2848448	89.4596	92	335612	10.5404	83	Q4	-75
Industrial Engineering & Automation	1760019	35	1575210	89.4996	91	184809	10.5004	84	Q4	-56
Endocrinology & Metabolism	3262717	16	2920150	89.5006	90	342567	10.4994	85	Q4	-74
Dentistry	1123315	58	1006001	89.5564	89	117314	10.4436	86	Q4	-31
Rehabilitation	375609	97	336462	89.5777	88	39147	10.4223	87	Q4	9
Building & Construction	735015	73	658743	89.6231	87	76272	10.3769	88	Q4	-14
Orthopedics	1313755	48	1177521	89.6302	86	136234	10.3698	89	Q4	-38
Food Science	1651235	37	1480481	89.659	85	170754	10.341	90	Q4	-48
Chemical Physics	2352209	26	2109034	89.6618	84	243175	10.3382	91	Q4	-58
Analytical Chemistry	1979358	32	1775616	89.7067	83	203742	10.2933	92	Q4	-51
Biophysics	253524	111	227708	89.8171	82	25816	10.1829	93	Q4	29
Virology	2043159	29	1837261	89.9226	81	205898	10.0774	94	Q4	-52
Pathology	538817	84	484778	89.9708	80	54039	10.0292	95	Q4	4
Clinical Psychology	455388	87	409792	89.9874	79	45596	10.0126	96	Q4	8
Horticulture	34209	156	30805	90.0494	78	3404	9.9506	97	Q4	78
Environmental Sciences	3036632	20	2734476	90.0496	77	302156	9.95037	98	Q4	-57
Immunology	5382704	11	4848543	90.0763	76	534161	9.92366	99	Q4	-65
Gerontology	274319	109	247118	90.0842	75	27201	9.91583	100	Q4	34
Biomedical Engineering	1204293	55	1086818	90.2453	74	117475	9.75469	101	Q4	-19
Biochemistry & Molecular Biology	4209670	14	3805048	90.3883	73	404622	9.61173	102	Q4	-59
Medical Informatics	279848	108	253158	90.4627	72	26690	9.53732	103	Q4	36
Nutrition & Dietetics	1368734	45	1238260	90.4675	71	130474	9.53246	104	Q4	-26
Developmental & Child Psychology	718299	76	650415	90.5493	70	67884	9.45066	105	Q4	6
Psychoanalysis	17470	163	15825	90.5839	69	1645	9.41614	106	Q4	94
Geriatrics	394352	94	357410	90.6322	68	36942	9.36777	107	Q4	26
Architecture	2775	171	2516	90.6667	67	259	9.33333	108	Q4	104
General Chemistry	778294	70	705832	90.6896	66	72462	9.31036	109	Q4	4
Evolutionary Biology	728952	75	662866	90.9341	65	66086	9.06589	110	Q4	10
Oncology & Carcinogenesis	13481589	1	12278732	91.0778	64	1202857	8.92222	111	Q4	-63
Criminology	126846	132	115582	91.1199	63	11264	8.88006	112	Q4	69
Complementary & Alternative Medicine	112135	136	102189	91.1303	62	9946	8.86967	113	Q4	74
Logistics & Transportation	372737	99	339686	91.1329	61	33051	8.86711	114	Q4	38
Public Health	1875532	34	1712001	91.2808	60	163531	8.71918	115	Q4	-26
Social Work	43211	151	39511	91.4374	59	3700	8.56263	116	Q4	92
Microbiology	5836406	8	5337740	91.4559	58	498666	8.54406	117	Q4	-50
Family Studies	26985	158	24710	91.5694	57	2275	8.43061	118	Q4	101
General & Internal Medicine	13247608	2	12146546	91.6886	56	1101062	8.3114	119	Q4	-54
Epidemiology	377533	95	346232	91.7091	55	31301	8.29093	120	Q4	40
Nursing	563326	82	516874	91.754	54	46452	8.24602	121	Q4	28
Nanoscience & Nanotechnology	8115885	6	7452613	91.8275	53	663272	8.17252	122	Q4	-47
Health Policy & Services	443441	89	407376	91.867	52	36065	8.13299	123	Q4	37
Applied Ethics	56585	145	52015	91.9237	51	4570	8.07635	124	Q4	94
Physical Chemistry	1035728	62	952229	91.9381	50	83499	8.06187	125	Q4	12
Music	4211	169	3872	91.9497	49	339	8.05034	126	Q4	120
Speech-Language Pathology & Audiology	173977	123	159983	91.9564	48	13994	8.04359	127	Q4	75
Developmental Biology	6464815	7	5953714	92.0941	47	511101	7.90589	128	Q4	-40
Geography	251153	112	231324	92.1048	46	19829	7.89519	129	Q4	66
Experimental Psychology	1011013	65	931619	92.1471	45	79394	7.85292	130	Q4	20
Human Factors	190640	119	175866	92.2503	44	14774	7.74969	131	Q4	75
Operations Research	403415	93	373353	92.5481	43	30062	7.45188	132	Q4	50
Urban & Regional Planning	145892	129	135189	92.6638	42	10703	7.33625	133	Q4	87
Computation Theory & Mathematics	176686	121	163812	92.7136	41	12874	7.28637	134	Q4	80
Education	764434	71	710128	92.8959	40	54306	7.10408	135	Q4	31
Software Engineering	357314	101	332175	92.9645	39	25139	7.03555	136	Q4	62
Drama & Theater	1627	172	1515	93.1162	38	112	6.88384	137	Q4	134
History of Social Sciences	8285	167	7757	93.627	37	528	6.37296	138	Q4	130
Demography	31128	157	29187	93.7645	36	1941	6.23554	139	Q4	121
Agricultural Economics & Policy	83882	140	78676	93.7937	35	5206	6.20634	140	Q4	105
Artificial Intelligence & Image Processing	8604388	5	8070650	93.7969	34	533738	6.20309	141	Q4	-29
Languages & Linguistics	141356	130	132815	93.9578	33	8541	6.04219	142	Q4	97
Sport, Leisure & Tourism	243618	114	229446	94.1827	32	14172	5.8173	143	Q4	82
Statistics & Probability	605280	80	571809	94.4702	31	33471	5.52984	144	Q4	49
Social Psychology	1110436	59	1049586	94.5202	30	60850	5.47983	145	Q4	29
Bioinformatics	1023802	64	968121	94.5614	29	55681	5.43865	146	Q4	35
Industrial Relations	18269	161	17282	94.5974	28	987	5.40259	147	Q4	133
History of Science, Technology & Medicine	4753	168	4502	94.7191	27	251	5.28088	148	Q4	141
Information & Library Sciences	101892	138	96772	94.9751	26	5120	5.02493	149	Q4	112
Communication & Media Studies	161754	126	153738	95.0443	25	8016	4.95567	150	Q4	101
History	19527	160	18569	95.094	24	958	4.90603	151	Q4	136
General Psychology & Cognitive Sciences	37858	155	36022	95.1503	23	1836	4.8497	152	Q4	132
Science Studies	73340	142	69895	95.3027	22	3445	4.6973	153	Q4	120
Philosophy	49345	146	47069	95.3876	21	2276	4.61242	154	Q4	125
Information Systems	310952	105	297013	95.5173	20	13939	4.48269	155	Q4	85
Art Practice, History & Theory	1532	173	1464	95.5614	19	68	4.43864	156	Q4	154
Law	41624	154	39948	95.9735	18	1676	4.02652	157	Q4	136
Business & Management	1454266	44	1395744	95.9758	17	58522	4.02416	158	Q4	27
Political Science & Public Administration	284811	107	273439	96.0072	16	11372	3.99282	159	Q4	91
Cultural Studies	17734	162	17029	96.0246	15	705	3.97541	160	Q4	147
Economic Theory	9203	166	8843	96.0882	14	360	3.91177	161	Q4	152
Development Studies	42850	153	41185	96.1144	13	1665	3.88565	162	Q4	140
International Relations	43673	150	42024	96.2242	12	1649	3.77579	163	Q4	138
Classics	3511	170	3381	96.2974	11	130	3.70265	164	Q4	159
Economics	745442	72	717878	96.3023	10	27564	3.69767	165	Q4	62
Marketing	422691	91	407236	96.3437	9	15455	3.65634	166	Q4	82
Sociology	176402	122	170700	96.7676	8	5702	3.23239	167	Q4	114
Finance	245912	113	238086	96.8176	7	7826	3.18244	168	Q4	106
Folklore	538	174	521	96.8401	6	17	3.15985	169	Q4	168
Literary Studies	20872	159	20220	96.8762	5	652	3.1238	170	Q4	154
Social Sciences Methods	134035	131	130152	97.103	4	3883	2.897	171	Q4	127
Accounting	91583	139	89271	97.4755	3	2312	2.52449	172	Q4	136
Econometrics	82375	141	80676	97.9375	2	1699	2.06252	173	Q4	139
Gender Studies	57714	144	57055	98.8582	1	659	1.14184	174	Q4	143
