# Supplementary material for: Self-citation pattern among world's top 2 % of the scientists
Source: Heliyon. 2025 Feb 5;11(3):e42471. doi: 10.1016/j.heliyon.2025.e42471 (PMC11849628; doi:10.1016/j.heliyon.2025.e42471)
Supplement: Multimedia component 3 [file mmc3.xlsx]

## Sheet: Sheet1
	Institute	Total-Citations	Rank	Self-Citation excluded	%Self-Citation excluded	Rank2	Self-Citation	%Self-Citation	rank3	Quartile	Ranking change
	ASTRAX, Inc.	81	21542	0	0	21811	81	100	1	Q1	-269
	Université Oran 1	103	21263	3	2.91262	21810	100	97.0874	2	Q1	-547
	Kumaraguru College of Technology	976	11479	42	4.30328	21809	934	95.6967	3	Q1	-10330
	Suqian University	142	20738	7	4.92958	21808	135	95.0704	4	Q1	-1070
	Institute of Natural Sciences and Applied Technology	658	13618	36	5.47112	21807	622	94.5289	5	Q1	-8189
	Kherson State University	404	16441	34	8.41584	21806	370	91.5842	6	Q1	-5365
	Belgorod State Technological University named after V.G.Shoukhov	219	19426	20	9.13242	21805	199	90.8676	7	Q1	-2379
	Computing Center FEB RAS	149	20623	17	11.4094	21804	132	88.5906	8	Q1	-1181
	Satyamjayatu: The Science & Ethics Foundation	302	18013	35	11.5894	21803	267	88.4106	9	Q1	-3790
	Surgut State University	133	20860	19	14.2857	21802	114	85.7143	10	Q1	-942
	Altai State University, Barnaul	492	15323	72	14.6341	21801	420	85.3659	11	Q1	-6478
	V.I. Vernadsky Crimean Federal University	156	20528	23	14.7436	21800	133	85.2564	12	Q1	-1272
	Polzunov Altai State Technical University	125	20982	19	15.2	21799	106	84.8	13	Q1	-817
	Governors State University	295	18114	46	15.5932	21798	249	84.4068	14	Q1	-3684
	Nikola Vaptsarov Naval Academy	124	20997	21	16.9355	21797	103	83.0645	15	Q1	-800
	Rissho University	304	17977	55	18.0921	21796	249	81.9079	16	Q1	-3819
	I.I. Schmalhausen Institute of Zoology of National Academy of Sciences of Ukraine	524	14983	95	18.1298	21795	429	81.8702	17	Q1	-6812
	Oli Health Magazine Organization	382	16769	74	19.3717	21794	308	80.6283	18	Q1	-5025
	Institute for Chemistry, Technology and Metallurgy	198	19782	39	19.697	21793	159	80.303	19	Q1	-2011
	Institute of High Temperature Electrochemistry of the Ural Branch of the Russian Academy of Sciences	205	19663	41	20	21792	164	80	20	Q1	-2129
	Information Systems and Management	139	20783	28	20.1439	21791	111	79.8561	21	Q1	-1008
	Rajasthan Technical University	153	20564	31	20.2614	21790	122	79.7386	22	Q1	-1226
	Russian University of Transport	320	17738	68	21.25	21789	252	78.75	23	Q1	-4051
	Alexandria Higher Institute of Engineering and Technology	429	16114	96	22.3776	21788	333	77.6224	24	Q1	-5674
	Tropical Entomology Research Center	185	20009	43	23.2432	21787	142	76.7568	25	Q1	-1778
	The Energy Research Institute of the Russian Academy of Sciences	140	20766	34	24.2857	21786	106	75.7143	26	Q1	-1020
	St. Mother Theresa Engineering College	349	17276	87	24.9284	21785	262	75.0716	27	Q1	-4509
	Dr.Sivanthi Aditanar College of Engineering	300	18039	75	25	21783	225	75	28	Q1	-3744
	Shakespeare Birthplace Trust	24	21810	6	25	21783	18	75	28	Q1	27
	Rudny Industrial Institute	190	19909	48	25.2632	21782	142	74.7368	30	Q2	-1873
	Research Institute for Fragrance Materials, Inc.	2227	7675	569	25.5501	21781	1658	74.4499	31	Q2	-14106
	Horus University - Egypt	451	15840	116	25.7206	21780	335	74.2794	32	Q2	-5940
	Russian State Hydrometeorological University	173	20231	47	27.1676	21779	126	72.8324	33	Q2	-1548
	Muthayammal Engineering College	229	19276	63	27.5109	21778	166	72.4891	34	Q2	-2502
	Tom Mboya University College	185	20009	51	27.5676	21777	134	72.4324	35	Q2	-1768
	Deutsches Historisches Institut in Rom	25	21808	7	28	21776	18	72	36	Q2	32
	Universidad de Lima	1094	10898	307	28.0622	21775	787	71.9378	37	Q2	-10877
	Bangladesh Atomic Energy Commission	339	17422	99	29.2035	21774	240	70.7965	38	Q2	-4352
	Egyptian Propylene and Polypropylene Company	387	16684	115	29.7158	21773	272	70.2842	39	Q2	-5089
	Universidad Metropolitana de Ciencias de la Educación	96	21365	29	30.2083	21772	67	69.7917	40	Q2	-407
	St. Berchmans College	997	11369	302	30.2909	21771	695	69.7091	41	Q2	-10402
	Lallubhai Motilal College of Pharmacy	502	15219	155	30.8765	21770	347	69.1235	42	Q2	-6551
	Al-Farahidi University	210	19568	65	30.9524	21769	145	69.0476	43	Q2	-2201
	Universidad del Norte	179	20118	56	31.2849	21768	123	68.7151	44	Q2	-1650
	Crescent International School	121	21041	38	31.405	21767	83	68.595	45	Q2	-726
	Local Health Authority	108	21206	34	31.4815	21766	74	68.5185	46	Q2	-560
	University of Architecture, Civil Engineering and Geodesy	105	21241	34	32.381	21765	71	67.619	47	Q2	-524
	Saeed’s Quantum Information Group	234	19186	76	32.4786	21764	158	67.5214	48	Q2	-2578
	Scientific and Technological Centre of Unique Instrumentation of the Russian Academy of Sciences	92	21416	30	32.6087	21763	62	67.3913	49	Q2	-347
	Ukrainian State University of Railway Transport	232	19225	77	33.1897	21762	155	66.8103	50	Q2	-2537
	Applied Science University	201	19730	67	33.3333	21761	134	66.6667	51	Q2	-2031
	Zhytomyr Ivan Franko State University	139	20783	47	33.8129	21760	92	66.1871	52	Q2	-977
	Muş Alparslan Üniversitesi	1731	8706	591	34.1421	21759	1140	65.8579	53	Q2	-13053
	Seismology Department	265	18627	91	34.3396	21758	174	65.6604	54	Q2	-3131
	S. P. Timoshenko Institute of Mechanics of the Academy of Sciences of the Ukraine	372	16915	128	34.4086	21757	244	65.5914	55	Q2	-4842
	Sh.Ualikhanov Kokshetau University	235	19169	81	34.4681	21756	154	65.5319	56	Q2	-2587
	University of Kufa	593	14232	205	34.57	21755	388	65.43	57	Q2	-7523
	Faculty of Archaeology	307	17937	107	34.8534	21754	200	65.1466	58	Q2	-3817
	National Aviation University	1513	9284	528	34.8976	21753	985	65.1024	59	Q2	-12469
	Institute of Physics and Technology	855	12163	299	34.9708	21752	556	65.0292	60	Q2	-9589
	State University of Infrastructure and Technologies	260	18727	91	35	21751	169	65	61	Q2	-3024
	CT University	330	17556	117	35.4545	21750	213	64.5455	62	Q2	-4194
	Al-Qasim Green University	242	19036	86	35.5372	21749	156	64.4628	63	Q2	-2713
	Sefako Makgatho Health Sciences University (SMU)	780	12662	278	35.641	21748	502	64.359	64	Q2	-9086
	M. Auezov South Kazakhstan University	277	18430	99	35.7401	21747	178	64.2599	65	Q2	-3317
	Ninevah University	100	21305	36	36	21746	64	64	66	Q2	-441
	Re-shape House	61	21686	22	36.0656	21745	39	63.9344	67	Q2	-59
	Salman Farsi University of Kazerun	201	19730	73	36.3184	21744	128	63.6816	68	Q2	-2014
	Joint Directorate of the Mordovia State Nature Reserve and National Park “Smolny”	200	19753	73	36.5	21743	127	63.5	69	Q2	-1990
	Sushrut ENT Hospital and Dr. Khan’s ENT Research Center	322	17697	118	36.646	21742	204	63.354	70	Q2	-4045
	Patologia Clinica ASFO Pordenone	87	21482	32	36.7816	21741	55	63.2184	71	Q2	-259
	Posts and Telecommunications Institute of Technology Vietnam	121	21041	45	37.1901	21740	76	62.8099	72	Q2	-699
	Elgazeera Institute (EGI)	349	17276	131	37.5358	21739	218	62.4642	73	Q2	-4463
	Université d’Echahid Hamma Lakhdar – El-oued	375	16867	141	37.6	21738	234	62.4	74	Q2	-4871
	OUTR	291	18180	110	37.8007	21737	181	62.1993	75	Q2	-3557
	Network Service Systems Laboratories, NTT Corporation	79	21563	30	37.9747	21736	49	62.0253	76	Q2	-173
	Sister Nivedita University	386	16704	148	38.342	21735	238	61.658	77	Q2	-5031
	Igea SpA	1176	10537	452	38.4354	21734	724	61.5646	78	Q2	-11197
	Federal Center for Technological Education of Minas Gerais	88	21468	34	38.6364	21733	54	61.3636	79	Q2	-265
	Tomsk State University of Control Systems and Radioelectronics	403	16451	156	38.7097	21732	247	61.2903	80	Q2	-5281
	Northern (Arctic) Federal University	98	21336	38	38.7755	21731	60	61.2245	81	Q2	-395
	Thushara	1313	9967	510	38.8423	21730	803	61.1577	82	Q2	-11763
	WSEI University	370	16953	144	38.9189	21729	226	61.0811	83	Q2	-4776
	University of Thi-Qar	231	19239	90	38.961	21728	141	61.039	84	Q2	-2489
	Institute of Oil and Gas Problems of the Russian Academy of Sciences	133	20860	52	39.0977	21727	81	60.9023	85	Q2	-867
	Jadara University	368	16992	144	39.1304	21726	224	60.8696	86	Q2	-4734
	System Lab	143	20724	56	39.1608	21725	87	60.8392	87	Q2	-1001
	Central Coast YMCA	342	17368	134	39.1813	21724	208	60.8187	88	Q2	-4356
	Shandong Institute of Advanced Technology	490	15342	192	39.1837	21723	298	60.8163	89	Q2	-6381
	Dungar College India	227	19305	89	39.207	21722	138	60.793	90	Q2	-2417
	V.I. Il'ichev Pacific Oceanological Institute	171	20260	68	39.7661	21721	103	60.2339	91	Q2	-1461
	Healthcare Analysis & Forecasting	88	21468	35	39.7727	21720	53	60.2273	92	Q2	-252
	University of Prishtina	1084	10944	432	39.8524	21719	652	60.1476	93	Q2	-10775
	Institut de Chimie Radicalaire	5726	4586	2282	39.8533	21718	3444	60.1467	94	Q2	-17132
	Unnan City Hospital	240	19070	96	40	21717	144	60	95	Q2	-2647
	LARCASE-Aeronautical Research Laboratory in Active Control, Avionics and Aeroservoelasticity	469	15621	188	40.0853	21716	281	59.9147	96	Q2	-6095
	Banwarilal Bhalotia College	117	21090	47	40.1709	21715	70	59.8291	97	Q2	-625
	Centro Atomico Bariloche	4602	5205	1850	40.1999	21714	2752	59.8001	98	Q2	-16509
	Institute of Mathematics and Applications, Bhubaneswar	159	20466	64	40.2516	21713	95	59.7484	99	Q2	-1247
	School of Engineering and Applied Sciences	297	18082	120	40.404	21712	177	59.596	100	Q2	-3630
	University of Science and Technology Meghalaya	168	20307	68	40.4762	21711	100	59.5238	101	Q2	-1404
	Institute of Thermophysics, Siberian Branch, Russian Academy of Sciences	570	14471	231	40.5263	21710	339	59.4737	102	Q2	-7239
	Delta Higher Institute of Engineering and Technology	563	14540	229	40.675	21709	334	59.325	103	Q2	-7169
	I. V. Grebenshchikov Institute of Silicate Chemistry of the Russian Academy of Sciences	159	20466	65	40.8805	21708	94	59.1195	104	Q2	-1242
	National Institute of Technology, Miyakonojo College	44	21754	18	40.9091	21707	26	59.0909	105	Q2	47
	Apadana Institute of Higher Education	202	19715	83	41.0891	21706	119	58.9109	106	Q2	-1991
	B. Verkin Institute for Low Temperature Physics and Engineering of the National Academy of Sciences of Ukraine	158	20485	65	41.1392	21705	93	58.8608	107	Q2	-1220
	Centre for Biomedical Engineering	242	19036	100	41.3223	21704	142	58.6777	108	Q2	-2668
	Far Eastern Federal University	1910	8277	791	41.4136	21703	1119	58.5864	109	Q2	-13426
	Singidunum University	4706	5136	1958	41.6065	21702	2748	58.3935	110	Q2	-16566
	Bhagini Nivedita College	246	18968	103	41.8699	21701	143	58.1301	111	Q2	-2733
	Cameron University	493	15309	207	41.9878	21700	286	58.0122	112	Q2	-6391
	Islamic Azad University, Garmsar Branch	373	16896	157	42.0912	21699	216	57.9088	113	Q2	-4803
	Instituto Universitario de Microgravedad Ignacio Da Riva	327	17611	138	42.2018	21698	189	57.7982	114	Q2	-4087
	Fukuoka Institute of Technology	918	11782	392	42.7015	21697	526	57.2985	115	Q2	-9915
	University of Economics and Pedagogy	77	21579	33	42.8571	21696	44	57.1429	116	Q2	-117
	Future University	499	15250	214	42.8858	21695	285	57.1142	117	Q2	-6445
	Natural History Museum Rijeka	235	19169	101	42.9787	21694	134	57.0213	118	Q2	-2525
	National Technical University of Ukraine “Igor Sikorsky Kyiv Polytechnic Institute”	2059	7997	893	43.3706	21693	1166	56.6294	119	Q2	-13696
	Institute of Petrochemistry and Catalysis of RAS	182	20069	79	43.4066	21692	103	56.5934	120	Q2	-1623
	Ardahan Üniversitesi	1358	9792	592	43.5935	21691	766	56.4065	121	Q2	-11899
	Hasanuddin University	668	13522	292	43.7126	21690	376	56.2874	122	Q2	-8168
	Sant Gahira Guru Vishwavidyalaya	528	14941	231	43.75	21689	297	56.25	123	Q2	-6748
	National Scientific Center of Marine Biology, Far Eastern Branch, Russian Academy of Sciences	220	19406	97	44.0909	21688	123	55.9091	124	Q2	-2282
	University of Duhok	744	12945	329	44.2204	21687	415	55.7796	125	Q2	-8742
	Arid Lands Cultivation Research Institute	307	17937	136	44.2997	21686	171	55.7003	126	Q2	-3749
	Monmouth University	263	18672	117	44.4867	21685	146	55.5133	127	Q2	-3013
	Rajkiya Engineering College Kannauj	462	15699	208	45.0216	21684	254	54.9784	128	Q2	-5985
	Institute of Parasitic Diseases	233	19208	105	45.0644	21683	128	54.9356	129	Q2	-2475
	Tashkent University of Information Technologies named after Muhammad al-Khwarizmi	388	16669	175	45.1031	21682	213	54.8969	130	Q2	-5013
	Scientific Center of Aerospace Monitoring AEROCOSMOS	303	17996	137	45.2145	21681	166	54.7855	131	Q2	-3685
	Victorian Institute of Technology (VIT)	493	15309	223	45.2333	21680	270	54.7667	132	Q2	-6371
	Universidad Norbert Wiener	1514	9280	685	45.2444	21679	829	54.7556	133	Q2	-12399
	Federal Center for Integrated Arctic Research RAS	433	16057	196	45.2656	21678	237	54.7344	134	Q2	-5621
	Samara State Agrarian University	262	18689	119	45.4198	21677	143	54.5802	135	Q2	-2988
	Türk Havacılık ve Uzay Sanayii A.Ş	103	21263	47	45.6311	21676	56	54.3689	136	Q2	-413
	Institute of Problems of Mechanical Engineering of the Russian Academy of Sciences	1413	9606	646	45.7183	21675	767	54.2817	137	Q2	-12069
	İstanbul Sabahattin Zaim University	102	21280	47	46.0784	21674	55	53.9216	138	Q2	-394
	Faculty of Electronic Engineering	5714	4595	2634	46.0973	21673	3080	53.9027	139	Q2	-17078
	V. Bakul Institute for Superhard Materials of the National Academy of Sciences of Ukraine	321	17720	148	46.1059	21672	173	53.8941	140	Q2	-3952
	Russian Technological University	110	21183	51	46.3636	21671	59	53.6364	141	Q2	-488
	INFN - Laboratori Nazionali del Sud	500	15236	232	46.4	21670	268	53.6	142	Q2	-6434
	Geological Survey of Bangladesh	226	19322	105	46.4602	21669	121	53.5398	143	Q2	-2347
	AtheroPoint™	3367	6183	1565	46.4805	21668	1802	53.5195	144	Q2	-15485
	The Jacob of Paradies University	86	21497	40	46.5116	21667	46	53.4884	145	Q2	-170
	Institute of Molecule and Crystal Physics, Ufa, Research Center of Russian Academy of Sciences	1006	11323	468	46.5209	21666	538	53.4791	146	Q2	-10343
	Volodymyr Dahl East Ukrainian National University	325	17648	152	46.7692	21665	173	53.2308	147	Q2	-4017
	Mohan Babu University	398	16516	187	46.9849	21664	211	53.0151	148	Q2	-5148
	Institute of Systematics and Evolution of Animals of the Polish Academy of Sciences	393	16586	185	47.0738	21663	208	52.9262	149	Q2	-5077
	V. N. Karazin Kharkiv National University	1675	8844	789	47.1045	21662	886	52.8955	150	Q2	-12818
	Khartoum University	609	14072	288	47.2906	21661	321	52.7094	151	Q2	-7589
	Ministry of Turkey National Defence	283	18314	134	47.3498	21660	149	52.6502	152	Q2	-3346
	Osservatorio Astronomico di	887	11968	423	47.6888	21659	464	52.3112	153	Q2	-9691
	Taiz University	153	20564	73	47.7124	21658	80	52.2876	154	Q2	-1094
	Al-Razi University	159	20466	76	47.7987	21657	83	52.2013	155	Q2	-1191
	Univesity of Carthage, Institut Sup&eacute;rieur des Technologies de l'Information et de la Communication	274	18471	131	47.8102	21656	143	52.1898	156	Q2	-3185
	Siberian State Industrial University	278	18409	133	47.8417	21655	145	52.1583	157	Q2	-3246
	GITAM School of Technology, Bengaluru Campus	71	21623	34	47.8873	21654	37	52.1127	158	Q2	-31
	Michael Okpara University of Agriculture	605	14117	290	47.9339	21653	315	52.0661	159	Q2	-7536
	Ufa State Petroleum Technological University	781	12655	375	48.0154	21652	406	51.9846	160	Q2	-8997
	Marwadi University	1617	9002	779	48.1756	21651	838	51.8244	161	Q2	-12649
	World Trade Organization	232	19225	112	48.2759	21650	120	51.7241	162	Q2	-2425
	Can Tho University	418	16260	202	48.3254	21649	216	51.6746	163	Q2	-5389
	Mutah University	1047	11124	507	48.4241	21648	540	51.5759	164	Q2	-10524
	G. Pullaiah College of Engineering and Technology	175	20194	85	48.5714	21647	90	51.4286	165	Q2	-1453
	Eminent Biosciences	247	18955	120	48.583	21646	127	51.417	166	Q2	-2691
	Institute of Design and Technology Informatics of RAS	397	16531	193	48.6146	21645	204	51.3854	167	Q2	-5114
	Vasireddy Venkatadri Institute of Technology	224	19347	109	48.6607	21644	115	51.3393	168	Q2	-2297
	Ulugh Beg Astronomical Institute Uzbekistan Academy of Sciences	666	13551	326	48.9489	21643	340	51.0511	169	Q2	-8092
	Republic of Turkey Ministry of Agriculture and Forestry	108	21206	53	49.0741	21642	55	50.9259	170	Q2	-436
	Magadh University	226	19322	111	49.115	21641	115	50.885	171	Q2	-2319
	Research Institute of Comprehensive Exploitation of Mineral Resources of the Russian Academy of Sciences	132	20879	65	49.2424	21640	67	50.7576	172	Q2	-761
	Ri.MED Foundation	353	17212	174	49.2918	21639	179	50.7082	173	Q2	-4427
	University of Asia Pacific	1074	10992	530	49.3482	21638	544	50.6518	174	Q2	-10646
	Qujing Normal University	6459	4268	3193	49.4349	21637	3266	50.5651	175	Q2	-17369
	Guangdong University of Education	216	19463	107	49.537	21636	109	50.463	176	Q2	-2173
	Office of River Protection	329	17576	163	49.5441	21635	166	50.4559	177	Q2	-4059
	University of Phayao	1100	10872	545	49.5455	21634	555	50.4545	178	Q2	-10762
	Institute of Radiation Problems of Ministry of Science and Education	111	21169	55	49.5495	21633	56	50.4505	179	Q2	-464
	Corteva Agriscience	226	19322	112	49.5575	21632	114	50.4425	180	Q2	-2310
	State Key Laboratory of Particle Detection & Electronics	4103	5550	2035	49.5979	21631	2068	50.4021	181	Q2	-16081
	Nuclear Physics Institute of the Academy of Sciences of the Czech Republic v. v. i.	252	18863	125	49.6032	21630	127	50.3968	182	Q2	-2767
	European Centre for Theoretical Studies in Nuclear Physics and Related Areas	520	15026	258	49.6154	21629	262	50.3846	183	Q2	-6603
	Akal University	529	14929	263	49.7164	21628	266	50.2836	184	Q2	-6699
	ICAR - Sugarcane Breeding Institute, Coimbatore	434	16041	216	49.7696	21627	218	50.2304	185	Q2	-5586
	Biochemistry and Medicinal Chemistry Division	249	18929	124	49.7992	21626	125	50.2008	186	Q2	-2697
	Hot Lab Center	1483	9382	740	49.8989	21625	743	50.1011	187	Q2	-12243
	State University of Bangladesh	552	14666	276	50	21624	276	50	188	Q2	-6958
	Institute for Applied Problems in Mechanics and Mathematics(IAPMM)	359	17134	180	50.1393	21623	179	49.8607	189	Q3	-4489
	British Astronomical Association	879	12033	441	50.1706	21622	438	49.8294	190	Q3	-9589
	Kazimierz Wielki University in Bydgoszcz	407	16404	206	50.6143	21621	201	49.3857	191	Q3	-5217
	West Ukrainian National University	233	19208	118	50.6438	21620	115	49.3562	192	Q3	-2412
	Isra University	5047	4931	2557	50.6638	21619	2490	49.3362	193	Q3	-16688
	Thüringer Landessternwarte Tautenburg	1276	10128	649	50.8621	21618	627	49.1379	194	Q3	-11490
	Universidad Autónoma de Aguascalientes	429	16114	219	51.049	21617	210	48.951	195	Q3	-5503
	The National Institute of Horticultural Research	274	18471	140	51.0949	21616	134	48.9051	196	Q3	-3145
	Indian Centre for Space Physics	586	14305	300	51.1945	21615	286	48.8055	197	Q3	-7310
	All-Russian Research Institute of Experimental Physics	283	18314	145	51.2367	21614	138	48.7633	198	Q3	-3300
	Thuyloi University	201	19730	103	51.2438	21613	98	48.7562	199	Q3	-1883
	Institute of Chemical Biology and Fundamental Medicine, SB RAS	1324	9928	679	51.284	21612	645	48.716	200	Q3	-11684
	Higher Institute of Engineering	1019	11248	523	51.3248	21611	496	48.6752	201	Q3	-10363
	Nuclear Materials Authority	820	12408	421	51.3415	21610	399	48.6585	202	Q3	-9202
	Almaarefa University	1378	9730	708	51.3788	21609	670	48.6212	203	Q3	-11879
	Universitas Airlangga	1841	8447	947	51.4394	21608	894	48.5606	204	Q3	-13161
	Ivano-Frankivsk National Technical University of Oil and Gas	250	18913	129	51.6	21607	121	48.4	205	Q3	-2694
	Georgian Academy of Sciences E. Andronikashvili Institute of Physics	87	21482	45	51.7241	21606	42	48.2759	206	Q3	-124
	Universidad Autónoma Metropolitana	570	14471	295	51.7544	21605	275	48.2456	207	Q3	-7134
	Lac Hong University	168	20307	87	51.7857	21604	81	48.2143	208	Q3	-1297
	Ardakan University	880	12025	456	51.8182	21603	424	48.1818	209	Q3	-9578
	WSB University, Dabrowa Gornicza	288	18231	150	52.0833	21602	138	47.9167	210	Q3	-3371
	Instituto de Estudios Espaciales de Cataluña	9472	3401	4938	52.1326	21601	4534	47.8674	211	Q3	-18200
	Cosmic Origins Of Life (COOL) Research DAO	2244	7636	1171	52.1836	21600	1073	47.8164	212	Q3	-13964
	Ulyanovsk State University	362	17090	189	52.2099	21599	173	47.7901	213	Q3	-4509
	International Tomography Center of the Siberian Branch of the Russian Academy of the Sciences	1104	10858	577	52.2645	21598	527	47.7355	214	Q3	-10740
	Sana'a University	619	13988	324	52.3425	21597	295	47.6575	215	Q3	-7609
	International Psychoanalytic Association (IPA)	84	21514	44	52.381	21596	40	47.619	216	Q3	-82
	European Southern Observatory Santiago	1506	9308	789	52.3904	21595	717	47.6096	217	Q3	-12287
	CENTRUM PUCP Escuela de Negocios	164	20370	86	52.439	21594	78	47.561	218	Q3	-1224
	JAXA Institute of Space and Astronautical Science	3719	5853	1951	52.4603	21593	1768	47.5397	219	Q3	-15740
	University of Mosul	3298	6259	1732	52.5167	21592	1566	47.4833	220	Q3	-15333
	Beijing Institute of Aeronautical Materials	215	19481	113	52.5581	21591	102	47.4419	221	Q3	-2110
	Mustansiriyah University	2473	7276	1302	52.6486	21590	1171	47.3514	222	Q3	-14314
	International University of Greece	1005	11330	530	52.7363	21589	475	47.2637	223	Q3	-10259
	University of the District of Columbia	146	20673	77	52.7397	21588	69	47.2603	224	Q3	-915
	Zarqa University	286	18264	151	52.7972	21587	135	47.2028	225	Q3	-3323
	Universidad Distrital Francisco Jose de Caldas	886	11975	469	52.9345	21586	417	47.0655	226	Q3	-9611
	Hemchandracharya North Gujarat University	538	14825	285	52.974	21585	253	47.026	227	Q3	-6760
	Hazrate Rasoole Akram Hospital	428	16124	227	53.0374	21584	201	46.9626	228	Q3	-5460
	Departement Natuurkunde en Sterrenkunde	311	17872	165	53.0547	21583	146	46.9453	229	Q3	-3711
	Laboratoire des 2 Infinis – Toulouse (L2IT)	4982	4964	2646	53.1112	21582	2336	46.8888	230	Q3	-16618
	Pharmaceutical Department	337	17449	179	53.1157	21581	158	46.8843	231	Q3	-4132
	Rama Devi Women's University	470	15605	250	53.1915	21580	220	46.8085	232	Q3	-5975
	Wisconsin Department of Natural Resources	485	15410	258	53.1959	21579	227	46.8041	233	Q3	-6169
	Voronezh State Technical University	441	15953	235	53.288	21578	206	46.712	234	Q3	-5625
	Museum of Nature	148	20641	79	53.3784	21577	69	46.6216	235	Q3	-936
	Erzincan Binali Yıldırım Üniversitesi	1346	9831	719	53.4175	21576	627	46.5825	236	Q3	-11745
	Research Center of Oils and Fats, Kermanshah University of Medical Sciences	361	17103	193	53.4626	21575	168	46.5374	237	Q3	-4472
	Institute of Systematic Botany	1324	9928	708	53.4743	21573	616	46.5257	238	Q3	-11645
	Adhi College of Engineering and Technology	331	17544	177	53.4743	21573	154	46.5257	238	Q3	-4029
	Banking University - Ho Chi Minh City	129	20918	69	53.4884	21572	60	46.5116	240	Q3	-654
	The University of Shiga Prefecture	1060	11053	568	53.5849	21571	492	46.4151	241	Q3	-10518
	Basirhat College	345	17333	185	53.6232	21570	160	46.3768	242	Q3	-4237
	Université Oum El Bouaghi	841	12256	451	53.6266	21569	390	46.3734	243	Q3	-9313
	AE Favorsky Irkutsk Institute of Chemistry, Siberian Branch, Russian Academy of Sciences	1043	11139	560	53.6913	21567	483	46.3087	244	Q3	-10428
	Universita degli Studi Guglielmo Marconi	298	18065	160	53.6913	21567	138	46.3087	244	Q3	-3502
	Space Navigation and Flight Dynamics Practice	523	14988	281	53.7285	21566	242	46.2715	246	Q3	-6578
	Angadi Institute of Technology and Management	338	17436	182	53.8462	21565	156	46.1538	247	Q3	-4129
	Space Research Corporation	2039	8052	1098	53.8499	21564	941	46.1501	248	Q3	-13512
	The Bartol Research Institute	11290	3015	6082	53.8707	21563	5208	46.1293	249	Q3	-18548
	Mazaya University College	1415	9602	763	53.9223	21562	652	46.0777	250	Q3	-11960
	Federal University of Technology, Minna	1626	8978	878	53.9975	21561	748	46.0025	251	Q3	-12583
	V. A. Trapeznikov Institute of Control Sciences, Russian Academy of Sciences	170	20282	92	54.1176	21560	78	45.8824	252	Q3	-1278
	National Institute of Pharmaceutical Education and Research, Ahmedabad	2889	6723	1566	54.2056	21559	1323	45.7944	253	Q3	-14836
	National Centre for Nuclear Research (NCBJ)	2954	6647	1602	54.2316	21558	1352	45.7684	254	Q3	-14911
	University of Dubai	507	15172	275	54.2406	21557	232	45.7594	255	Q3	-6385
	Center for Space Plasma and Aeronomic Research	2001	8117	1087	54.3228	21556	914	45.6772	256	Q3	-13439
	INAF Istituto di Astrofisica Spaziale e Fisica Cosmica, Milan	2404	7371	1307	54.3677	21555	1097	45.6323	257	Q3	-14184
	National Food Chain Safety Office	340	17399	185	54.4118	21554	155	45.5882	258	Q3	-4155
	Tashkent State University of Economics	305	17963	166	54.4262	21553	139	45.5738	259	Q3	-3590
	ICAR - Central Marine Fisheries Research Institute, Kochi	618	13999	337	54.5307	21552	281	45.4693	260	Q3	-7553
	University of Tyumen	605	14117	330	54.5455	21551	275	45.4545	261	Q3	-7434
	Nnamdi Azikiwe University	3811	5756	2085	54.71	21550	1726	45.29	262	Q3	-15794
	Variable Energy Cyclotron Centre India	1489	9359	815	54.7347	21549	674	45.2653	263	Q3	-12190
	Postovsky Institute of Organic Synthesis of Ural Division of Russian Academy of Sciences	1096	10890	600	54.7445	21548	496	45.2555	264	Q3	-10658
	Centre De Recherche En Technologies Industrielles	221	19392	121	54.7511	21547	100	45.2489	265	Q3	-2155
	Institute of Physics Zagreb	157	20504	86	54.7771	21546	71	45.2229	266	Q3	-1042
	Federal State-Financed Institution Federal Centre for Animal Health	257	18780	141	54.8638	21545	116	45.1362	267	Q3	-2765
	Haraldsplass Deaconess Hospital	226	19322	124	54.8673	21544	102	45.1327	268	Q3	-2222
	MS2Discovery Institute	490	15342	269	54.898	21543	221	45.102	269	Q3	-6201
	International Centre for Radio Astronomy Research	3745	5827	2057	54.9266	21542	1688	45.0734	270	Q3	-15715
	Tomsk State Pedagogical University - TSPU	216	19463	119	55.0926	21541	97	44.9074	271	Q3	-2078
	Sarhad University of Science and IT	1025	11228	565	55.122	21540	460	44.878	272	Q3	-10312
	Dongduk Woman's University	520	15026	287	55.1923	21539	233	44.8077	273	Q3	-6513
	Landcare Research New Zealand	2310	7534	1277	55.2814	21538	1033	44.7186	274	Q3	-14004
	Netherlands Foundation for Research in Astronomy	4018	5607	2226	55.4007	21537	1792	44.5993	275	Q3	-15930
	Escola Nacional de Saúde Pública, Universidade Nova de Lisboa	1122	10781	622	55.4367	21536	500	44.5633	276	Q3	-10755
	Centro de Investigação, Desenvolvimento e Inovação em Turismo	321	17720	178	55.4517	21535	143	44.5483	277	Q3	-3815
	Imam Ja'afar Al-Sadiq University	1280	10109	710	55.4688	21534	570	44.5312	278	Q3	-11425
	Onassis Cardiac Surgery Centre	1002	11349	556	55.489	21533	446	44.511	279	Q3	-10184
	Trelleborg Antivibration Solutions	99	21322	55	55.5556	21532	44	44.4444	280	Q3	-210
	United College of Engineering and Research	401	16477	223	55.611	21531	178	44.389	281	Q3	-5054
	Ishlinsky Institute for Problems in Mechanics of the Russian Academy of Sciences	784	12627	436	55.6122	21530	348	44.3878	282	Q3	-8903
	Moscow State Technological University Stankin	2166	7795	1205	55.6325	21529	961	44.3675	283	Q3	-13734
	Synthetic Chemistry Field	115	21111	64	55.6522	21528	51	44.3478	284	Q3	-417
	Institute of Information and Communication Technologies, Bulgarian Academy of Sciences	244	18996	136	55.7377	21527	108	44.2623	285	Q3	-2531
	Centre Cardiologique du Nord St Denis	499	15250	279	55.9118	21526	220	44.0882	286	Q3	-6276
	Gujranwala Guru Nanak Khalsa College	379	16812	212	55.9367	21525	167	44.0633	287	Q3	-4713
	Water and Forests National Agency	141	20751	79	56.0284	21524	62	43.9716	288	Q3	-773
	Namal University	648	13701	364	56.1728	21523	284	43.8272	289	Q3	-7822
	School of Dental Medicine University of Zagreb	290	18198	163	56.2069	21522	127	43.7931	290	Q3	-3324
	Alipurduar University	249	18929	140	56.2249	21521	109	43.7751	291	Q3	-2592
	Ministry of Transport and Infrastructure	64	21673	36	56.25	21520	28	43.75	292	Q3	153
	Lesya Ukrainka Volyn National University	220	19406	124	56.3636	21519	96	43.6364	293	Q3	-2113
	Faculty of Science, Ibn Tofail University	3222	6347	1818	56.4246	21518	1404	43.5754	294	Q3	-15171
	Egyptian Ministry of Health and Population	526	14963	297	56.4639	21517	229	43.5361	295	Q3	-6554
	Kursk State Medical University	572	14453	323	56.4685	21516	249	43.5315	296	Q3	-7063
	National University of Uzbekistan named after Mirzo Ulugbek	1478	9400	835	56.4953	21515	643	43.5047	297	Q3	-12115
	American Hip Institute	2759	6883	1560	56.5422	21514	1199	43.4578	298	Q3	-14631
	Center for Institutional Courage	168	20307	95	56.5476	21513	73	43.4524	299	Q3	-1206
	Hanoi Architectural University	145	20689	82	56.5517	21512	63	43.4483	300	Q3	-823
	Université Constantine 3	656	13635	371	56.5549	21511	285	43.4451	301	Q3	-7876
	Plekhanov Russian University of Economics	920	11769	521	56.6304	21510	399	43.3696	302	Q3	-9741
	Elettra-Sincrotrone Trieste S.C.p.A.	399	16500	226	56.6416	21509	173	43.3584	303	Q3	-5009
	Western Caspian University Baku	164	20370	93	56.7073	21508	71	43.2927	304	Q3	-1138
	University of Jiroft	243	19016	138	56.7901	21507	105	43.2099	305	Q3	-2491
	Ekiti State University	378	16824	215	56.8783	21506	163	43.1217	306	Q3	-4682
	Mohi-ud-Din Islamic University	339	17422	193	56.9322	21505	146	43.0678	307	Q3	-4083
	Korea Astronomy and Space Science Institute	1684	8821	959	56.9477	21504	725	43.0523	308	Q3	-12683
	Gustavus Adolphus College	525	14972	299	56.9524	21503	226	43.0476	309	Q3	-6531
	Fachhochschule Technikum Wien	586	14305	334	56.9966	21502	252	43.0034	310	Q3	-7197
	Cerro Tololo Inter American Observatory	8257	3677	4708	57.0183	21501	3549	42.9817	311	Q3	-17824
	Faculty of Agriculture Sababasha	459	15735	262	57.0806	21500	197	42.9194	312	Q3	-5765
	University of Engineering & Technology Mardan	928	11728	530	57.1121	21499	398	42.8879	313	Q3	-9771
	Amrita Vishwa Vidyapeetham University, Bangalore	475	15538	272	57.2632	21498	203	42.7368	314	Q3	-5960
	Instiutet för rymdfysik	3190	6384	1827	57.2727	21497	1363	42.7273	315	Q3	-15113
	Institute of Nuclear and Particle Physics	707	13217	405	57.2843	21496	302	42.7157	316	Q3	-8279
	Lagos State University Teaching Hospital	392	16602	225	57.398	21495	167	42.602	317	Q3	-4893
	INTI International University	270	18539	156	57.7778	21494	114	42.2222	318	Q3	-2955
	KIET Group of Institutions	626	13907	362	57.8275	21493	264	42.1725	319	Q3	-7586
	AIPH University	299	18051	173	57.8595	21492	126	42.1405	320	Q3	-3441
	University of Kerbala	473	15558	274	57.9281	21491	199	42.0719	321	Q3	-5933
	National Research Centre Kurchatov Institute	9269	3429	5371	57.9458	21490	3898	42.0542	322	Q3	-18061
	Government Engineering College Patan	2350	7464	1364	58.0426	21489	986	41.9574	323	Q3	-14025
	Adiyaman Üniversitesi	322	17697	187	58.0745	21488	135	41.9255	324	Q3	-3791
	Konstantin Preslavsky University of Shumen	129	20918	75	58.1395	21487	54	41.8605	325	Q3	-569
	Konkoly Observatory	741	12966	431	58.1646	21486	310	41.8354	326	Q3	-8520
	University of Okara	4169	5500	2429	58.2634	21485	1740	41.7366	327	Q3	-15985
	Ural Federal University	6624	4220	3860	58.2729	21484	2764	41.7271	328	Q3	-17264
	N.N. Vorozhtsov Novosibirsk Institute of Organic Chemistry of the Siberian Branch, Russian Academy of Sciences	724	13079	422	58.2873	21483	302	41.7127	329	Q3	-8404
	Universiti Pendidikan Sultan Idris	1255	10212	732	58.3267	21482	523	41.6733	330	Q3	-11270
	BWX Technologies, Inc	2856	6763	1666	58.3333	21481	1190	41.6667	331	Q3	-14718
	Observatório Nacional	1023	11233	597	58.3578	21480	426	41.6422	332	Q3	-10247
	Universidad de San Andres	673	13474	393	58.3952	21479	280	41.6048	333	Q3	-8005
	Landessternwarte Heidelberg	5858	4515	3423	58.4329	21478	2435	41.5671	334	Q3	-16963
	Guangdong Polytechnic Normal University	450	15848	263	58.4444	21477	187	41.5556	335	Q3	-5629
	Holy Spirit University of Kaslik (USEK)	1206	10410	705	58.4577	21476	501	41.5423	336	Q3	-11066
	T.C. Istanbul Kültür Universitesi	815	12429	477	58.5276	21475	338	41.4724	337	Q3	-9046
	Saratov State University	3931	5664	2302	58.5602	21474	1629	41.4398	338	Q3	-15810
	State Academy of Sciences	128	20933	75	58.5938	21473	53	41.4062	339	Q3	-540
	The World Islamic Sciences and Education University	314	17822	184	58.5987	21472	130	41.4013	340	Q3	-3650
	Hanshan Normal University	184	20025	108	58.6957	21471	76	41.3043	341	Q3	-1446
	Institute of Chemistry and Chemical Technology of the Siberian Branch of the RAS	679	13420	399	58.7629	21470	280	41.2371	342	Q3	-8050
	A.E. Arbuzov Institute of Organic and Physical Chemistry, Kazan Scientific Center, Russian Academy of Sciences	599	14177	352	58.7646	21469	247	41.2354	343	Q3	-7292
	School of Business University of Jordan	939	11663	552	58.7859	21468	387	41.2141	344	Q3	-9805
	National School of Architecture	187	19967	110	58.8235	21467	77	41.1765	345	Q3	-1500
	Wasit University	1059	11064	623	58.8291	21466	436	41.1709	346	Q3	-10402
	Sammlungs- und Forschungszentrum	209	19590	123	58.8517	21465	86	41.1483	347	Q3	-1875
	Seemanta Institute of Pharmaceutical Sciences	1446	9516	851	58.852	21464	595	41.148	348	Q3	-11948
	Universidade do Estado de Mato Grosso	564	14529	332	58.8652	21463	232	41.1348	349	Q3	-6934
	i-LAB., Inc.	231	19239	136	58.8745	21462	95	41.1255	350	Q3	-2223
	Vector Control Research Centre India	606	14107	357	58.9109	21461	249	41.0891	351	Q3	-7354
	University of Babylon	6759	4172	3982	58.914	21460	2777	41.086	352	Q3	-17288
	Institute of Cytology of the Russian Academy of Sciences	505	15187	298	59.0099	21459	207	40.9901	353	Q3	-6272
	National Taiwan University of Arts	188	19944	111	59.0426	21458	77	40.9574	354	Q3	-1514
	Abubakar Tafawa Balewa University	398	16516	235	59.0452	21457	163	40.9548	355	Q3	-4941
	INAF Istituto di Astrofisica Spaziale e Fisica Cosmica, Bologna	9777	3328	5775	59.0672	21456	4002	40.9328	356	Q3	-18128
	Kurnakov Institute of General and Inorganic Chemistry, Russian Academy of Sciences	2691	6967	1591	59.123	21455	1100	40.877	357	Q3	-14488
	Islamic Azad University, Sari Branch	137	20805	81	59.1241	21454	56	40.8759	358	Q3	-649
	Universidad del Quindio	257	18780	152	59.144	21453	105	40.856	359	Q3	-2673
	Nakhon Pathom Rajabhat University	2822	6805	1670	59.1779	21452	1152	40.8221	360	Q3	-14647
	Institute of Microelectronics Technology and High Purity Materials, Russian Academy of Sciences	294	18128	174	59.1837	21451	120	40.8163	361	Q3	-3323
	Integrated Geoinformation (IntGeo) Solution Private Limited	113	21138	67	59.292	21450	46	40.708	362	Q3	-312
	Anatolii Pidhornyi Institute of Mechanical Engineering Problems of the National Academy of Sciences of Ukraine	145	20689	86	59.3103	21449	59	40.6897	363	Q3	-760
	Tehničko Veleučilište u Zagrebu	526	14963	312	59.3156	21448	214	40.6844	364	Q3	-6485
	Guangdong Greater Bay Area Institute of Integrated Circuit and System	337	17449	200	59.3472	21447	137	40.6528	365	Q3	-3998
	Institut fur Hochenergiephysik	14203	2577	8431	59.3607	21446	5772	40.6393	366	Q3	-18869
	Ingine Inc.	283	18314	168	59.364	21445	115	40.636	367	Q3	-3131
	Institut für Experimentelle Teilchenphysik	5179	4857	3077	59.413	21444	2102	40.587	368	Q3	-16587
	Farhangian University	254	18824	151	59.4488	21443	103	40.5512	369	Q3	-2619
	Yerevan Physics Institute	15602	2387	9300	59.6077	21442	6302	40.3923	370	Q3	-19055
	Muhammad Nawaz Sharif University of Engineering and Technology	572	14453	341	59.6154	21440	231	40.3846	371	Q3	-6987
	Kumamoto Rehabilitation Hospital	468	15631	279	59.6154	21440	189	40.3846	371	Q3	-5809
	Jyoban Hospital of Tokiwa Foundation	600	14163	358	59.6667	21439	242	40.3333	373	Q3	-7276
	Academia Sinica, Institute of Earth Sciences	243	19016	145	59.6708	21438	98	40.3292	374	Q3	-2422
	Thai Nguyen University of Technology	186	19987	111	59.6774	21437	75	40.3226	375	Q3	-1450
	Carleton College, USA	7306	3978	4362	59.7044	21436	2944	40.2956	376	Q3	-17458
	Kanazawa Institute of Technology	2040	8046	1218	59.7059	21435	822	40.2941	377	Q3	-13389
	Werner Sobek Group GmbH	209	19590	125	59.8086	21434	84	40.1914	378	Q3	-1844
	Academy of Sciences of the Republic of Uzbekistan	341	17381	204	59.824	21433	137	40.176	379	Q3	-4052
	Imam Abdulrahman bin Faisal University, College of Science	1631	8961	976	59.8406	21432	655	40.1594	380	Q3	-12471
	College of Education	1826	8488	1094	59.9124	21431	732	40.0876	381	Q3	-12943
	Central Clinic of Athens	405	16428	243	60	21430	162	40	382	Q3	-5002
	MATE Institute of Technology	2566	7133	1541	60.0546	21429	1025	39.9454	383	Q3	-14296
	European Southern Observatory	8888	3512	5339	60.0698	21428	3549	39.9302	384	Q3	-17916
	Toshkent Shahridagi Inha Universiteti	541	14778	325	60.0739	21427	216	39.9261	385	Q3	-6649
	Palamau Institute of Pharmacy	958	11568	576	60.1253	21426	382	39.8747	386	Q3	-9858
	Kazan National Research Technological University	138	20793	83	60.1449	21425	55	39.8551	387	Q3	-632
	Istituto Nazionale di Fisica Nucleare, Sezione di Padova	13194	2724	7936	60.1486	21424	5258	39.8514	388	Q3	-18700
	University of Calabar	1764	8632	1063	60.2608	21423	701	39.7392	389	Q3	-12791
	Istituto Diagnostico Varelli	476	15523	287	60.2941	21422	189	39.7059	390	Q3	-5899
	Institute for Biomedical Problems, Russian Academy of Sciences	461	15708	278	60.3037	21421	183	39.6963	391	Q3	-5713
	Patuakhali Science and Technology University	1091	10913	658	60.3116	21420	433	39.6884	392	Q3	-10507
	Nuclear Research Center	1081	10961	652	60.3145	21419	429	39.6855	393	Q3	-10458
	Hospital Braunschweig	615	14026	371	60.3252	21418	244	39.6748	394	Q3	-7392
	LIGO Livingston	11446	2978	6916	60.4229	21417	4530	39.5771	395	Q3	-18439
	Federal Institute of Metrology	182	20069	110	60.4396	21416	72	39.5604	396	Q3	-1347
	Amnis Opes Institute	1007	11315	609	60.4767	21415	398	39.5233	397	Q3	-10100
	Max Planck Institute for Plasma Physics	9179	3443	5553	60.4968	21414	3626	39.5032	398	Q3	-17971
	Tanta University	2884	6733	1746	60.5409	21413	1138	39.4591	399	Q3	-14680
	Sobolev Institute of Mathematics of the Siberian Branch of the Russian Academy of Sciences	1068	11014	647	60.5805	21412	421	39.4195	400	Q3	-10398
	B.I.T. Sindri	739	12984	448	60.6225	21411	291	39.3775	401	Q3	-8427
	LIGO Hanford	42531	1033	25801	60.664	21410	16730	39.336	402	Q3	-20377
	Mae Fah Luang University	17702	2164	10740	60.6711	21409	6962	39.3289	403	Q3	-19245
	Faculty of Veterinary Medicine Benha University	781	12655	474	60.6914	21408	307	39.3086	404	Q3	-8753
	National Institute of Oceanography and Fisheries	2047	8024	1243	60.723	21407	804	39.277	405	Q3	-13383
	Ufa Institute of Chemistry of the Russian Academy of Sciences	303	17996	184	60.7261	21406	119	39.2739	406	Q3	-3410
	Purple Mountain Observatory Chinese Academy of Sciences	2498	7240	1517	60.7286	21405	981	39.2714	407	Q3	-14165
	Institute of Cell Biophysics of the Russian Academy of Sciences	377	16839	229	60.7427	21404	148	39.2573	408	Q3	-4565
	LIGO, Massachusetts Institute of Technology	9907	3295	6020	60.7651	21403	3887	39.2349	409	Q3	-18108
	FEU Institute Of Technology	204	19680	124	60.7843	21402	80	39.2157	410	Q3	-1722
	Instituto de Pesquisas Energeticas e Nucleares, Sao Paulo	194	19848	118	60.8247	21401	76	39.1753	411	Q3	-1553
	Osservatorio Astronomico di Roma	3712	5862	2259	60.8567	21400	1453	39.1433	412	Q3	-15538
	Astrophysique Relativiste, Théories, Expériences, Metrologie, Instrumentation, Signaux	27129	1524	16516	60.8795	21399	10613	39.1205	413	Q3	-19875
	Istituto Nazionale di Fisica Nucleare, Sezione di Torino	17271	2205	10519	60.9056	21398	6752	39.0944	414	Q3	-19193
	Chaudhary Ranbir Singh University	307	17937	187	60.9121	21397	120	39.0879	415	Q3	-3460
	Islamic University of Madinah	2321	7519	1416	61.0082	21396	905	38.9918	416	Q3	-13877
	Institute of Natural Sciences and Mathematics	1153	10654	704	61.0581	21395	449	38.9419	417	Q3	-10741
	WildFish Research	347	17303	212	61.0951	21394	135	38.9049	418	Q3	-4091
	Groupe d'Etude de la Matière Condensée, CNRS-Université de Versailles	682	13394	417	61.1437	21393	265	38.8563	419	Q3	-7999
	College of Aeronautical Engineering	690	13331	422	61.1594	21392	268	38.8406	420	Q3	-8061
	Institute of General and Experimental Biology of the Siberian Branch of the RAS	384	16738	235	61.1979	21391	149	38.8021	421	Q3	-4653
	Universidad Nacional de La Plata	637	13803	390	61.2245	21390	247	38.7755	422	Q3	-7587
	Centre de Physique des Particules de Marseille	13660	2651	8366	61.2445	21389	5294	38.7555	423	Q3	-18738
	University Clinic for Flavour	289	18218	177	61.2457	21388	112	38.7543	424	Q3	-3170
	IN2P3 - Institut National de Physique Nucléaire et de Physique Des Particules	1128	10755	691	61.2589	21387	437	38.7411	425	Q3	-10632
	Istituto Nazionale Di Astrofisica, Rome	8012	3751	4911	61.2956	21386	3101	38.7044	426	Q3	-17635
	St. Petersburg State Technological Institute (Technical University)	401	16477	246	61.3466	21385	155	38.6534	427	Q3	-4908
	China Aerodynamics Research and Development Center	1057	11073	649	61.4002	21384	408	38.5998	428	Q3	-10311
	College of Chhindwara University	415	16300	255	61.4458	21383	160	38.5542	429	Q3	-5083
	All India Institute of Medical Sciences, Rishikesh	192	19880	118	61.4583	21382	74	38.5417	430	Q3	-1502
	Future University in Egypt	608	14086	374	61.5132	21381	234	38.4868	431	Q3	-7295
	St. Luke's Medical Center Global City	104	21251	64	61.5385	21380	40	38.4615	432	Q3	-129
	Maharshi Dayanand University	10268	3223	6320	61.5504	21379	3948	38.4496	433	Q3	-18156
	University of Sfax	757	12837	466	61.5588	21378	291	38.4412	434	Q3	-8541
	Universitas Sam Ratulangi	549	14700	338	61.5665	21377	211	38.4335	435	Q3	-6677
	Universiti Malaysia Kelantan	268	18574	165	61.5672	21376	103	38.4328	436	Q3	-2802
	Private Academic Consultant	250	18913	154	61.6	21375	96	38.4	437	Q3	-2462
	Malnad College of Engineering	1759	8644	1084	61.6259	21374	675	38.3741	438	Q3	-12730
	Faculty of Technology and Education	1238	10274	763	61.6317	21373	475	38.3683	439	Q3	-11099
	Istituto Nazionale di Fisica Nucleare, Sezione di Milano-Bicocca	12310	2860	7592	61.6734	21372	4718	38.3266	440	Q3	-18512
	Armagh Observatory	1422	9581	877	61.6737	21371	545	38.3263	441	Q3	-11790
	Uttaranchal University	2879	6739	1778	61.7576	21370	1101	38.2424	442	Q3	-14631
	Ferdinand-Braun-Institut, Leibniz-Institut für Höchstfrequenztechnik	1475	9417	911	61.7627	21369	564	38.2373	443	Q3	-11952
	Istituto Nazionale di Fisica Nucleare, Sezione di Perugia	12045	2896	7451	61.8597	21368	4594	38.1403	444	Q3	-18472
	National Institute for Research in Reproductive Health India	375	16867	232	61.8667	21367	143	38.1333	445	Q3	-4500
	Moscow Technical University of Communication and Informatics	438	15994	271	61.8721	21366	167	38.1279	446	Q3	-5372
	Uka Tarsadia University	328	17592	203	61.8902	21365	125	38.1098	447	Q3	-3773
	Istituto Nazionale di Fisica Nucleare - INFN	56472	817	34992	61.9635	21364	21480	38.0365	448	Q3	-20547
	Sefydliad Ymchwil Gymdeithasol ac Economaidd, Data a Dulliau Cymru	142	20738	88	61.9718	21363	54	38.0282	449	Q3	-625
	Institute of Mathematics of the Polish Academy of Sciences	10135	3251	6286	62.0227	21362	3849	37.9773	450	Q3	-18111
	Hopital Farhat Hached Sousse	682	13394	423	62.0235	21361	259	37.9765	451	Q3	-7967
	Zuev Institute of Atmospheric Optics of the Siberian Branch of the RAS	1782	8591	1106	62.0651	21360	676	37.9349	452	Q3	-12769
	RK University, Rajkot	551	14679	342	62.069	21359	209	37.931	453	Q3	-6680
	Yunnan Agricultural Academy	969	11520	602	62.1259	21358	367	37.8741	454	Q3	-9838
	Tabbin Institute for Metallurgical Studies	589	14275	366	62.1392	21357	223	37.8608	455	Q3	-7082
	European and Mediterranean Plant Protection Organization	222	19373	138	62.1622	21356	84	37.8378	456	Q3	-1983
	South African Radio Astronomy Observatory	2355	7452	1464	62.1656	21355	891	37.8344	457	Q3	-13903
	Organisation Européenne pour la Recherche Nucléaire	150074	287	93304	62.172	21354	56770	37.828	458	Q3	-21067
	Instituto Astrofisico de Canarias	5954	4475	3702	62.1767	21353	2252	37.8233	459	Q3	-16878
	Daffodil International University	3282	6278	2041	62.1877	21352	1241	37.8123	460	Q3	-15074
	Faculty of Applied Arts	254	18824	158	62.2047	21351	96	37.7953	461	Q3	-2527
	Japanese Data Center for Hematopoietic Cell Transplantation	1460	9462	909	62.2603	21350	551	37.7397	462	Q3	-11888
	ICAR - Central Plantation Crops Research Institute, Kasargod	1063	11038	662	62.2766	21349	401	37.7234	463	Q3	-10311
	Istituto Nazionale di Fisica Nucleare, Sezione di Bari	12878	2780	8021	62.2845	21348	4857	37.7155	464	Q3	-18568
	Amran University	573	14437	357	62.3037	21347	216	37.6963	465	Q3	-6910
	Uzhhorod National University	130	20907	81	62.3077	21346	49	37.6923	466	Q3	-439
	RMK Engineering College	828	12356	516	62.3188	21345	312	37.6812	467	Q3	-8989
	Université des Sciences et de la Technologie Houari Boumediene	2045	8031	1275	62.3472	21344	770	37.6528	468	Q3	-13313
	Kotelnikov Institute of Radioengineering and Electronics (IRE) of Russian Academy of Sciences	789	12591	492	62.3574	21343	297	37.6426	469	Q3	-8752
	Istituto Nazionale di Fisica Nucleare, Sezione di Roma Tor Vergata	28890	1437	18021	62.378	21342	10869	37.622	470	Q3	-19905
	Institut fiziki vysokikh energii	15224	2431	9498	62.3883	21341	5726	37.6117	471	Q3	-18910
	Asklepios Medical School	633	13851	395	62.4013	21340	238	37.5987	472	Q3	-7489
	Dr. B. C. Roy College of Pharmacy and Allied Health Sciences	157	20504	98	62.4204	21339	59	37.5796	473	Q3	-835
	Institute of Metallurgy, Ural Branch of the Russian Academy of Sciences	327	17611	205	62.6911	21338	122	37.3089	474	Q3	-3727
	Razi Faculty of Nursing and Midwifery, Kerman University of Medical Sciences	362	17090	227	62.7072	21337	135	37.2928	475	Q3	-4247
	QIS College of Engineering & Technology	188	19944	118	62.766	21336	70	37.234	476	Q3	-1392
	Institute of Catalysis and Surface Chemistry of the Polish Academy of Sciences	511	15123	321	62.818	21335	190	37.182	477	Q3	-6212
	Shemyakin-Ovchinnikov Institute of Bioorganic Chemistry of the Russian Academy of Sciences	1477	9406	928	62.8301	21334	549	37.1699	478	Q3	-11928
	Institut de Planétologie et d’Astrophysique de Grenoble (IPAG)	2633	7033	1655	62.8561	21333	978	37.1439	479	Q3	-14300
	Whale Wave Technology Inc.	210	19568	132	62.8571	21331	78	37.1429	480	Q3	-1763
	Centro Médico Imbanaco	70	21634	44	62.8571	21331	26	37.1429	480	Q3	303
	Government College for Women	1148	10671	722	62.892	21330	426	37.108	482	Q3	-10659
	Istituto Nazionale di Fisica Nucleare, Sezione di Milano	8105	3721	5100	62.9241	21329	3005	37.0759	483	Q3	-17608
	Institute of Applied Physics of the Russian Academy of Sciences	19507	2012	12278	62.9415	21328	7229	37.0585	484	Q3	-19316
	IES College of Technology	718	13134	452	62.9526	21327	266	37.0474	485	Q3	-8193
	Mount Saint Joseph University	370	16953	233	62.973	21326	137	37.027	486	Q3	-4373
	Kogi State University	262	18689	165	62.9771	21325	97	37.0229	487	Q3	-2636
	Ministry of Scientific Research and Innovation-Cameroon	966	11527	609	63.0435	21324	357	36.9565	488	Q3	-9797
	Erasmus School of Philosophy	203	19695	128	63.0542	21323	75	36.9458	489	Q3	-1628
	Osservatorio Astronomico di Padova	14927	2469	9415	63.0736	21322	5512	36.9264	490	Q3	-18853
	Arab American University, Palestine	596	14204	376	63.0872	21321	220	36.9128	491	Q3	-7117
	Sodankylä Geophysical Observatory	1496	9343	944	63.1016	21319	552	36.8984	492	Q3	-11976
	Université 8 Mai 1945 Guelma	748	12916	472	63.1016	21319	276	36.8984	492	Q3	-8403
	Netaji Subash Chandra Bose Medical College & Hospital	328	17592	207	63.1098	21318	121	36.8902	494	Q3	-3726
	Max-Planck-Institut für Gravitationsphysik (Albert-Einstein-Institut)	121781	369	76886	63.1346	21317	44895	36.8654	495	Q3	-20948
	Kenyon College	10773	3115	6803	63.1486	21316	3970	36.8514	496	Q3	-18201
	Tata Institute of Fundamental Research, Mumbai	45330	986	28627	63.1524	21315	16703	36.8476	497	Q3	-20329
	Xi'an Research Institute of High Technology	543	14760	343	63.1676	21314	200	36.8324	498	Q3	-6554
	A.N. Severtsov Institute of Ecology and Evolution Russian Academy of Sciences	2133	7851	1348	63.1974	21313	785	36.8026	499	Q3	-13462
	Universidad de las Fuerzas Armadas ESPE	1117	10807	706	63.205	21312	411	36.795	500	Q3	-10505
	Institute of Radiophysics and Electronics India	579	14387	366	63.2124	21311	213	36.7876	501	Q3	-6924
	Lick Observatory	2707	6943	1713	63.2804	21310	994	36.7196	502	Q3	-14367
	GMV (UK) Ltd.	191	19895	121	63.3508	21309	70	36.6492	503	Q3	-1414
	La Sierra University	565	14522	358	63.3628	21308	207	36.6372	504	Q3	-6786
	Research Center for the Early Universe	14158	2585	8972	63.3705	21307	5186	36.6295	505	Q3	-18722
	Geologix Limited	366	17020	232	63.388	21306	134	36.612	506	Q3	-4286
	Department of Research, Development, and Stability, UP Pharma, Industrial Zone	235	19169	149	63.4043	21305	86	36.5957	507	Q3	-2136
	U.S. Army CCDC AvMC	197	19800	125	63.4518	21304	72	36.5482	508	Q3	-1504
	Istituto Nazionale di Fisica Nucleare, Sezione di Genova	22091	1814	14020	63.4648	21303	8071	36.5352	509	Q3	-19489
	Chennai Mathematical Institute	9717	3343	6167	63.4661	21302	3550	36.5339	510	Q3	-17959
	The International ImMunoGeneTics Information System	1233	10301	783	63.5036	21301	450	36.4964	511	Q3	-11000
	Ministry of Science, Research and Technology Islamic Republic of Iran	233	19208	148	63.5193	21300	85	36.4807	512	Q3	-2092
	Gran Sasso Science Institute	22718	1768	14443	63.5751	21299	8275	36.4249	513	Q3	-19531
	Sirius University of Science and Technology	481	15459	306	63.6175	21298	175	36.3825	514	Q3	-5839
	Centre Hospitalier Andree Rosemon	646	13719	411	63.6223	21297	235	36.3777	515	Q3	-7578
	G. A. Razuvaev Institute of Organometallic Chemistry of the Russian Academy of Sciences	778	12681	495	63.6247	21296	283	36.3753	516	Q3	-8615
	Universidad Católica de Ávila	286	18264	182	63.6364	21295	104	36.3636	517	Q3	-3031
	W. M. Keck Observatory	289	18218	184	63.6678	21294	105	36.3322	518	Q3	-3076
	Uttara Adhunik Medical College	135	20830	86	63.7037	21293	49	36.2963	519	Q3	-463
	Government College of Engineering	769	12754	490	63.7191	21292	279	36.2809	520	Q3	-8538
	National Institute of Chemical Physics and Biophysics, Tallinn	10599	3148	6754	63.723	21291	3845	36.277	521	Q3	-18143
	Gümüşhane Üniversitesi	408	16385	260	63.7255	21290	148	36.2745	522	Q3	-4905
	Helmholtz Institute Mainz	637	13803	406	63.7363	21289	231	36.2637	523	Q3	-7486
	Faculty of Applied Biological Sciences	1310	9981	835	63.7405	21288	475	36.2595	524	Q3	-11307
	The Institute for Bird Populations	160	20450	102	63.75	21287	58	36.25	525	Q3	-837
	Fermi National Accelerator Laboratory	49873	914	31825	63.8121	21286	18048	36.1879	526	Q3	-20372
	Sterrewacht Leiden	35349	1219	22575	63.8632	21285	12774	36.1368	527	Q3	-20066
	National Institutes of Natural Sciences - National Astronomical Observatory of Japan	9247	3433	5907	63.8802	21284	3340	36.1198	528	Q3	-17851
	Chelyabinsk State University	324	17656	207	63.8889	21283	117	36.1111	529	Q3	-3627
	Jayawant Shikshan Prasarak Mandal	241	19054	154	63.9004	21282	87	36.0996	530	Q3	-2228
	MIT Kavli Institute for Astrophysics and Space Research	14573	2525	9313	63.9059	21281	5260	36.0941	531	Q3	-18756
	National Institute of Technology Puducherry	690	13331	441	63.913	21280	249	36.087	532	Q3	-7949
	University of Ilorin	3389	6166	2168	63.9717	21279	1221	36.0283	533	Q3	-15113
	Wuhan Electronic Information Institute	622	13961	398	63.9871	21278	224	36.0129	534	Q3	-7317
	Hampden-Sydney College	128	20933	82	64.0625	21277	46	35.9375	535	Q3	-344
	Dr HL Trivedi Institute of Transplantation Sciences	460	15721	295	64.1304	21276	165	35.8696	536	Q3	-5555
	Osservatorio Astronomico di Brera	8663	3570	5560	64.181	21275	3103	35.819	537	Q3	-17705
	Pergamenky 12	2429	7336	1559	64.1828	21274	870	35.8172	538	Q3	-13938
	Nature Research Centre	662	13582	425	64.1994	21273	237	35.8006	539	Q3	-7691
	Institut fur Weltraumforschung	5464	4702	3508	64.202	21272	1956	35.798	540	Q3	-16570
	MicroNanoBio	380	16793	244	64.2105	21271	136	35.7895	541	Q3	-4478
	Southwest Research Institute	10404	3189	6681	64.2157	21270	3723	35.7843	542	Q3	-18081
	Taif University	23804	1692	15309	64.3127	21269	8495	35.6873	543	Q3	-19577
	Yonsei E1 Plastic Surgery Clinic	143	20724	92	64.3357	21268	51	35.6643	544	Q3	-544
	University of the West of Scotland	16033	2324	10319	64.361	21267	5714	35.639	545	Q3	-18943
	Università Telematica Internazionale UNINETTUNO	3737	5836	2406	64.3832	21266	1331	35.6168	546	Q3	-15430
	Ocean Clinic	205	19663	132	64.3902	21265	73	35.6098	547	Q3	-1602
	University College of Engineering, Hyderabad	396	16545	255	64.3939	21264	141	35.6061	548	Q3	-4719
	LPI	3312	6247	2133	64.4022	21263	1179	35.5978	549	Q3	-15016
	Cosmic Dawn Center	9564	3380	6162	64.4291	21262	3402	35.5709	550	Q3	-17882
	Karatay Üniversitesi	996	11374	642	64.4578	21261	354	35.5422	551	Q3	-9887
	Institut de Recherche sur les Lois Fondamentales de l'Univers	701	13259	452	64.4793	21260	249	35.5207	552	Q3	-8001
	Apache Point Observatory	5211	4842	3361	64.4982	21259	1850	35.5018	553	Q3	-16417
	Sukachev Institute of Forest of the Siberian Branch of the RAS	755	12860	487	64.5033	21258	268	35.4967	554	Q3	-8398
	University of Nicosia Medical School	3136	6437	2023	64.5089	21257	1113	35.4911	555	Q3	-14820
	Universitatea de Medicină şi Farmacie din Craiova	4699	5141	3034	64.5669	21256	1665	35.4331	556	Q3	-16115
	Saha Institute of Nuclear Physics	9020	3485	5825	64.5787	21255	3195	35.4213	557	Q3	-17770
	CREA - Research Centre for Forestry and Wood	498	15261	322	64.6586	21254	176	35.3414	558	Q3	-5993
	Museu Paraense Emilio Goeldi	691	13324	447	64.6889	21253	244	35.3111	559	Q3	-7929
	Universitas Andalas	865	12109	560	64.7399	21252	305	35.2601	560	Q3	-9143
	STFC Particle Physics Department	8381	3644	5428	64.7655	21251	2953	35.2345	561	Q3	-17607
	Perm National Research Polytechnic University	159	20466	103	64.7799	21250	56	35.2201	562	Q3	-784
	Faculty of Industrial Education	1071	11001	694	64.7993	21249	377	35.2007	563	Q3	-10248
	Czech Advanced Technology Research Institute	435	16025	282	64.8276	21248	153	35.1724	564	Q3	-5223
	Dell Technologies	148	20641	96	64.8649	21247	52	35.1351	565	Q3	-606
	AARA Research Center	834	12313	541	64.8681	21246	293	35.1319	566	Q3	-8933
	Engle-Stone Aquatic$ LLC	408	16385	265	64.951	21245	143	35.049	567	Q3	-4860
	Institute for Biological Instrumentation of RAS	237	19123	154	64.9789	21244	83	35.0211	568	Q3	-2121
	Sanaria Inc.	3817	5750	2481	64.9987	21243	1336	35.0013	569	Q3	-15493
	Pontificia Universita' Antonianum	80	21556	52	65	21242	28	35	570	Q3	314
	Ústavu fyziky materiálů Akademie věd České republiky	523	14988	340	65.0096	21241	183	34.9904	571	Q3	-6253
	Greenland Institute of Natural Resources	729	13045	474	65.0206	21240	255	34.9794	572	Q3	-8195
	Centre for Theoretical Physics	529	14929	344	65.0284	21239	185	34.9716	573	Q3	-6310
	Dikernis General Hospital (DGH)	103	21263	67	65.0485	21238	36	34.9515	574	Q3	25
	National Center for Radiation Research and Technology	3751	5822	2440	65.0493	21237	1311	34.9507	575	Q3	-15415
	University of Zakho	521	15014	339	65.0672	21236	182	34.9328	576	Q3	-6222
	DABMEB Consultancy Ltd	1166	10586	759	65.0943	21235	407	34.9057	577	Q3	-10649
	ITER	3832	5735	2495	65.1096	21234	1337	34.8904	578	Q3	-15499
	Banasthali Vidyapith	582	14358	379	65.1203	21233	203	34.8797	579	Q3	-6875
	Deutsches Elektronen-Synchrotron (DESY)	46282	973	30143	65.129	21232	16139	34.871	580	Q3	-20259
	Institute of Optometry	198	19782	129	65.1515	21231	69	34.8485	581	Q3	-1449
	Jundi Shapur University of Dezful	178	20138	116	65.1685	21230	62	34.8315	582	Q3	-1092
	Lafayette College	1249	10234	814	65.1721	21229	435	34.8279	583	Q3	-10995
	Instituto de Investigaciones Marinas y Costeras	201	19730	131	65.1741	21228	70	34.8259	584	Q3	-1498
	Atomic Energy Research Establishment, Dhaka	761	12811	496	65.1774	21227	265	34.8226	585	Q3	-8416
	International Christian University	184	20025	120	65.2174	21226	64	34.7826	586	Q3	-1201
	Universitas Pendidikan Indonesia	1471	9425	960	65.2617	21225	511	34.7383	587	Q3	-11800
	South African National Biodiversity Institute	467	15644	305	65.3105	21224	162	34.6895	588	Q3	-5580
	A&D DermePlastique	320	17738	209	65.3125	21223	111	34.6875	589	Q3	-3485
	Chukwuemeka Odumegwu Ojukwu University	444	15914	290	65.3153	21222	154	34.6847	590	Q3	-5308
	FOM-Institute of Subatomic Physics - NIKHEF	15404	2409	10068	65.3596	21221	5336	34.6404	591	Q3	-18812
	Alaska Children's EYE & Strabismus	240	19070	157	65.4167	21220	83	34.5833	592	Q3	-2150
	Instituto Politécnico de Viana do Castelo	2265	7594	1482	65.4305	21219	783	34.5695	593	Q3	-13625
	Port Said University	596	14204	390	65.4362	21218	206	34.5638	594	Q3	-7014
	Uluslararası Kıbrıs Üniversitesi	2822	6805	1847	65.45	21217	975	34.55	595	Q3	-14412
	Dali University	2096	7917	1372	65.458	21216	724	34.542	596	Q3	-13299
	Central Agriculture University, India	391	16619	256	65.4731	21215	135	34.5269	597	Q3	-4596
	Institute for Dynamics of Geospheres, Russian Academy of Sciences	673	13474	441	65.5275	21214	232	34.4725	598	Q3	-7740
	CSIC-UV - Instituto de Física Corpuscular	11790	2929	7729	65.5556	21213	4061	34.4444	599	Q3	-18284
	Parul University	1040	11152	682	65.5769	21212	358	34.4231	600	Q3	-10060
	Dunlap Institute for Astronomy & Astrophysics	2958	6643	1940	65.5849	21211	1018	34.4151	601	Q3	-14568
	Yunnan Observatories	1305	10010	857	65.6705	21210	448	34.3295	602	Q3	-11200
	Laboratoire Roberval	441	15953	290	65.7596	21209	151	34.2404	603	Q3	-5256
	German Environment Agency (UBA)	1195	10458	786	65.7741	21208	409	34.2259	604	Q3	-10750
	Shanghai Business School	155	20544	102	65.8065	21207	53	34.1935	605	Q3	-663
	Edo State University Uzairue	664	13570	437	65.8133	21206	227	34.1867	606	Q3	-7636
	Autoimmune Bullous Diseases Research Center	588	14286	387	65.8163	21205	201	34.1837	607	Q3	-6919
	Casey Eye Institute	1118	10800	736	65.8318	21204	382	34.1682	608	Q3	-10404
	Université Mohamed Boudiaf - M'sila	1728	8713	1138	65.8565	21203	590	34.1435	609	Q3	-12490
	COMSATS University Islamabad, Abbottabad Campus	8415	3633	5542	65.8586	21202	2873	34.1414	610	Q3	-17569
	Université Savoie Mont Blanc	26192	1567	17254	65.8751	21201	8938	34.1249	611	Q3	-19634
	Thackeray Wildlife Foundation	255	18807	168	65.8824	21200	87	34.1176	612	Q3	-2393
	Astronomy Department	384	16738	253	65.8854	21199	131	34.1146	613	Q3	-4461
	Medical University Brandenburg	1176	10537	775	65.9014	21198	401	34.0986	614	Q3	-10661
	Fukushima Renewable Energy Institute	1705	8772	1124	65.9238	21197	581	34.0762	615	Q3	-12425
	Federal Scientific Research Center Crystallography and photonics of Russian Academy of Sciences	2212	7711	1459	65.9584	21196	753	34.0416	616	Q3	-13485
	Anton Pannekoek Instituut voor Sterrenkunde	23574	1708	15550	65.9625	21195	8024	34.0375	617	Q3	-19487
	Ministry of Defence, Pakistan	709	13202	468	66.0085	21194	241	33.9915	618	Q3	-7992
	Haiphong University	551	14679	364	66.0617	21193	187	33.9383	619	Q3	-6514
	Universidad Nacional de Villa Maria	333	17507	220	66.0661	21192	113	33.9339	620	Q3	-3685
	NASA Marshall Space Flight Center	14871	2481	9825	66.0682	21191	5046	33.9318	621	Q3	-18710
	Eastern State Hospital	1170	10559	773	66.0684	21190	397	33.9316	622	Q3	-10631
	Capital University of Science & Technology	3806	5765	2517	66.1324	21189	1289	33.8676	623	Q3	-15424
	St. Anthony's College	748	12916	495	66.1765	21188	253	33.8235	624	Q3	-8272
	Universidad de Antofagasta	3956	5650	2619	66.2032	21187	1337	33.7968	625	Q3	-15537
	Istituto Nazionale di Fisica Nucleare, Sezione di Trieste	1202	10427	796	66.223	21186	406	33.777	626	Q3	-10759
	Universidad Autónoma del Estado de Morelos	302	18013	200	66.2252	21185	102	33.7748	627	Q3	-3172
	Institute of Solid State Chemistry and Mechanochemistry of SB RAS	382	16769	253	66.2304	21184	129	33.7696	628	Q3	-4415
	Akademia im. Jana Dlugosza w Czestochowie	871	12074	577	66.2457	21183	294	33.7543	629	Q3	-9109
	University of Sulaimani	6841	4143	4533	66.2622	21182	2308	33.7378	630	Q3	-17039
	Georgi Nadjakov Institute of Solid State Physics Bulgarian Academy of Sciences	504	15202	334	66.2698	21181	170	33.7302	631	Q3	-5979
	Bilecik Şeyh Edebali Üniversitesi	1379	9727	914	66.2799	21180	465	33.7201	632	Q3	-11453
	Institute of Atmospheric Physics of the Academy of Sciences of the Czech Republic	1013	11275	672	66.3376	21179	341	33.6624	633	Q3	-9904
	Beneath the Waves	660	13600	438	66.3636	21178	222	33.6364	634	Q3	-7578
	University of Technology- Iraq	10608	3147	7040	66.365	21177	3568	33.635	635	Q3	-18030
	Ntt Network Innovation Laboratories, Ntt Corp	458	15743	304	66.3755	21176	154	33.6245	636	Q3	-5433
	JSS Academy of Higher Education & Research	723	13084	480	66.39	21175	243	33.61	637	Q3	-8091
	SRON Netherlands Institute for Space Research	3645	5911	2420	66.3923	21174	1225	33.6077	638	Q3	-15263
	Presidency University, Kolkata	2925	6688	1942	66.3932	21173	983	33.6068	639	Q3	-14485
	Location Hospital Rummelsberg	375	16867	249	66.4	21172	126	33.6	640	Q3	-4305
	Università degli Studi del Sannio	27390	1512	18190	66.4111	21171	9200	33.5889	641	Q3	-19659
	Faculty of Veteinary Medicine	674	13466	448	66.4688	21170	226	33.5312	642	Q3	-7704
	Uniwersytet w Bialymstoku	11865	2916	7887	66.4728	21169	3978	33.5272	643	Q3	-18253
	Henan Academy of Sciences	782	12648	520	66.4962	21168	262	33.5038	644	Q3	-8520
	Kabul University	645	13731	429	66.5116	21167	216	33.4884	645	Q3	-7436
	Inter-University Centre for Astronomy and Astrophysics India	41173	1064	27387	66.5169	21166	13786	33.4831	646	Q3	-20102
	Sociedad Española de Medicina de Laboratorio	236	19146	157	66.5254	21165	79	33.4746	647	Q3	-2019
	Rochester Institute of Technology	51579	882	34315	66.529	21164	17264	33.471	648	Q3	-20282
	Sir Padampat Singhania University	559	14585	372	66.5474	21163	187	33.4526	649	Q3	-6578
	Begum Rokeya University	1933	8233	1287	66.5804	21162	646	33.4196	650	Q3	-12929
	Space Research Center of the Polish Academy of Sciences	7465	3922	4973	66.6175	21161	2492	33.3825	651	Q3	-17239
	Predictive Science Inc.	863	12118	575	66.628	21160	288	33.372	652	Q3	-9042
	Islamic Azad University, Tonekabon Branch	291	18180	194	66.6667	21156	97	33.3333	653	Q3	-2976
	Université Constantine 1	258	18762	172	66.6667	21156	86	33.3333	653	Q3	-2394
	Government College of Engineering, Salem	180	20104	120	66.6667	21156	60	33.3333	653	Q3	-1052
	Laboratorio Italiano di Fisica Teorica (LIFT)	84	21514	56	66.6667	21156	28	33.3333	653	Q3	358
	National Center of Neurology and Psychiatry	2045	8031	1364	66.6993	21155	681	33.3007	657	Q3	-13124
	Fraunhofer Institute for Computer Graphics Research IGD	1478	9400	986	66.7118	21154	492	33.2882	658	Q3	-11754
	Yulin Normal University	1580	9106	1055	66.7722	21153	525	33.2278	659	Q3	-12047
	San Carlo di Nancy Hospital	801	12525	535	66.7915	21152	266	33.2085	660	Q3	-8627
	Centro Agricoltura Ambiente “G. Nicoli”	530	14922	354	66.7925	21151	176	33.2075	661	Q3	-6229
	B. I. Stepanov Institute of Physics	259	18743	173	66.7954	21150	86	33.2046	662	Q3	-2407
	South African Astronomical Observatory	8390	3641	5610	66.8653	21149	2780	33.1347	663	Q3	-17508
	G.L.Bajaj Institute of Technology & Management	1365	9770	913	66.8864	21148	452	33.1136	664	Q3	-11378
	Centro de Astrofísica da Universidade do Porto	4690	5145	3137	66.887	21147	1553	33.113	665	Q3	-16002
	Observatoire de la Côte d'Azur	24646	1635	16485	66.8871	21146	8161	33.1129	666	Q3	-19511
	University of Jaffna	450	15848	301	66.8889	21145	149	33.1111	667	Q3	-5297
	The University of Georgia, Tbilisi	1976	8154	1322	66.9028	21144	654	33.0972	668	Q3	-12990
	Max-Planck-Institut für Kernphysik	20855	1907	13955	66.9144	21143	6900	33.0856	669	Q3	-19236
	Dnipro University of Technology	251	18880	168	66.9323	21142	83	33.0677	670	Q3	-2262
	Główny Instytut Górnictwa	490	15342	328	66.9388	21141	162	33.0612	671	Q3	-5799
	Centro Nacional de Investigación sobre la Evolución Humana (CENIEH)	2184	7763	1462	66.9414	21140	722	33.0586	672	Q3	-13377
	I. Horbachevsky Ternopil National Medical University	1636	8944	1096	66.9927	21139	540	33.0073	673	Q3	-12195
	Instituto Nacional de Pesquisas Espaciais	14594	2520	9777	66.9933	21138	4817	33.0067	674	Q3	-18618
	Giovanni Paolo II Hospital	97	21353	65	67.0103	21137	32	32.9897	675	Q3	216
	Chongqing Three Gorges University	3311	6248	2219	67.019	21136	1092	32.981	676	Q3	-14888
	IPARCOS-UCM (Instituto de Física de Partículas y del Cosmos)	1493	9347	1001	67.0462	21135	492	32.9538	677	Q3	-11788
	Tokyo Women's Medical University Hospital	805	12501	540	67.0807	21134	265	32.9193	678	Q3	-8633
	Museo Regionale di Scienze Naturali	386	16704	259	67.0984	21133	127	32.9016	679	Q3	-4429
	Tianshui Normal University	614	14033	412	67.101	21132	202	32.899	680	Q3	-7099
	University of California Observatories	5779	4564	3878	67.105	21131	1901	32.895	681	Q3	-16567
	Prokhorov General Physics Institute of the Russian Academy of Sciences	4932	4995	3310	67.1127	21130	1622	32.8873	682	Q3	-16135
	Rajasthan Rajya Vidyut Prasaran Nigam Ltd.	822	12395	552	67.1533	21129	270	32.8467	683	Q3	-8734
	Zoological Institute of the Russian Academy of Sciences	1596	9059	1072	67.1679	21128	524	32.8321	684	Q3	-12069
	Durham Law School	131	20889	88	67.1756	21127	43	32.8244	685	Q3	-238
	Al Al-Bayt University	1164	10598	782	67.1821	21126	382	32.8179	686	Q3	-10528
	University of Bisha	1938	8226	1302	67.1827	21125	636	32.8173	687	Q3	-12899
	American University in Cairo	253	18844	170	67.1937	21124	83	32.8063	688	Q3	-2280
	Shenzhen University General Hospital	3399	6147	2284	67.1962	21123	1115	32.8038	689	Q3	-14976
	California State University, Fullerton	24163	1668	16239	67.2061	21122	7924	32.7939	690	Q3	-19454
	Petersburg Nuclear Physics Institute (PNPI)	13277	2706	8923	67.2064	21121	4354	32.7936	691	Q3	-18415
	Universidad del Tolima	827	12364	556	67.231	21120	271	32.769	692	Q3	-8756
	Institut de Chimie Séparative de Marcoule	708	13209	476	67.2316	21119	232	32.7684	693	Q3	-7910
	Instituto de Pesca	284	18299	191	67.2535	21118	93	32.7465	694	Q3	-2819
	The University of Winnipeg	2552	7161	1717	67.2806	21117	835	32.7194	695	Q3	-13956
	Max Planck Institute for Astronomy	35339	1221	23787	67.3109	21116	11552	32.6891	696	Q3	-19895
	Brookhaven National Laboratory Physics Department	23416	1719	15764	67.3215	21115	7652	32.6785	697	Q3	-19396
	Hong Kong Observatory	1106	10851	745	67.3599	21114	361	32.6401	698	Q3	-10263
	University of Technology and Applied Sciences	233	19208	157	67.382	21113	76	32.618	699	Q3	-1905
	Manhattan College	5206	4845	3509	67.403	21112	1697	32.597	700	Q3	-16267
	Umm Al-Qura University	9429	3406	6361	67.4621	21111	3068	32.5379	701	Q3	-17705
	Center for Fundamental Physics	2468	7282	1665	67.4635	21110	803	32.5365	702	Q3	-13828
	Polariton Technologies Ltd.	581	14366	392	67.4699	21109	189	32.5301	703	Q3	-6743
	MSA ENT Academy Center	163	20390	110	67.4847	21108	53	32.5153	704	Q3	-718
	Ramathibodi Hospital	403	16451	272	67.4938	21107	131	32.5062	705	Q3	-4656
	Micro Materials Limited	480	15475	324	67.5	21106	156	32.5	706	Q3	-5631
	Kanagawa Institute of Technology	1518	9272	1025	67.5231	21105	493	32.4769	707	Q3	-11833
	School of Physics	31157	1357	21040	67.529	21104	10117	32.471	708	Q3	-19747
	A.V.Topchiev Institute of Petrochemical Synthesis, RAS	1716	8742	1159	67.5408	21103	557	32.4592	709	Q3	-12361
	Oskar Klein Centre	15913	2342	10753	67.5737	21102	5160	32.4263	710	Q3	-18760
	Samara State Medical University	4451	5301	3009	67.6028	21101	1442	32.3972	711	Q3	-15800
	HKU-UCAS Joint Institute of Theoretical and Computational Physics	1433	9553	969	67.6204	21100	464	32.3796	712	Q3	-11547
	G.G. Devyatykh Institute of Chemistry of High-Purity Substances of the Russian Academy of Sciences	346	17318	234	67.6301	21099	112	32.3699	713	Q3	-3781
	Centro de Investigação e Desenvolvimento em Matemática e Aplicações	12680	2807	8579	67.6577	21098	4101	32.3423	714	Q3	-18291
	Neighbourhood of Akcaglan	1154	10648	781	67.6776	21097	373	32.3224	715	Q3	-10449
	Universidad de la Costa	3636	5916	2461	67.6843	21096	1175	32.3157	716	Q3	-15180
	Bartin Üniversitesi	5043	4933	3414	67.6978	21095	1629	32.3022	717	Q3	-16162
	Cellular and Molecular Signaling	1363	9778	923	67.7183	21094	440	32.2817	718	Q3	-11316
	WRAM Research Lab Pvt. Ltd.	487	15390	330	67.7618	21093	157	32.2382	719	Q3	-5703
	Kotel'nikov Institute of Radio Engineering and Electronics of Russian Academy of Sciences, Saratov Branch	273	18479	185	67.7656	21092	88	32.2344	720	Q3	-2613
	Exactech, Inc.	636	13816	431	67.7673	21091	205	32.2327	721	Q3	-7275
	Neurolixis Inc.	534	14875	362	67.7903	21090	172	32.2097	722	Q3	-6215
	Japan Industrial Safety and Health Association	708	13209	480	67.7966	21089	228	32.2034	723	Q3	-7880
	Joseph Sarwuan Tarka University Makurdi	174	20211	118	67.8161	21088	56	32.1839	724	Q3	-877
	Space Engineering University	805	12501	546	67.8261	21087	259	32.1739	725	Q3	-8586
	V.A. Nasonova Research Institute of Rheumatology	849	12207	576	67.8445	21086	273	32.1555	726	Q3	-8879
	Universitat de les Illes Balears	59560	771	40419	67.8627	21085	19141	32.1373	727	Q3	-20314
	Russell Burnett Research & Consultancy Ltd	3861	5717	2621	67.884	21084	1240	32.116	728	Q3	-15367
	Soproni Egyetem	682	13394	463	67.8886	21083	219	32.1114	729	Q3	-7689
	A.N. Frumkin Institute of Physical Chemistry and Electrochemistry of the Russian Academy of Sciences	3626	5929	2462	67.8985	21082	1164	32.1015	730	Q3	-15153
	Marten Clinic of Plastic Surgery	81	21542	55	67.9012	21081	26	32.0988	731	Q3	461
	Instituto de Investigaciones Fisicoquimicas Teoricas y Aplicadas (CONICET- Universidad Nacional de La Plata)	1281	10102	870	67.9157	21080	411	32.0843	732	Q3	-10978
	Centre for Physics of the University of Coimbra	4535	5242	3080	67.9162	21079	1455	32.0838	733	Q3	-15837
	Biotechnology Research Center (SUMS)	1294	10059	879	67.9289	21078	415	32.0711	734	Q3	-11019
	Drake University	923	11756	627	67.9307	21077	296	32.0693	735	Q3	-9321
	Institute of Physics Swietokrzyska Academy	368	16992	250	67.9348	21076	118	32.0652	736	Q3	-4084
	Trofimuk Institute of Petroleum Geology and Geophysics of Siberian Branch of Russian Academy of Sciences	499	15250	339	67.9359	21075	160	32.0641	737	Q3	-5825
	CEA Cadarache	780	12662	530	67.9487	21074	250	32.0513	738	Q3	-8412
	USDA ARS Center for Grain and Animal Health Research	671	13497	456	67.9583	21073	215	32.0417	739	Q3	-7576
	HerzZentrum Hirslanden Zürich	1246	10243	847	67.9775	21072	399	32.0225	740	Q3	-10829
	Saint Petersburg State University	14234	2574	9681	68.0132	21071	4553	31.9868	741	Q3	-18497
	University of Fallujah	291	18180	198	68.0412	21070	93	31.9588	742	Q3	-2890
	University of Zagreb, Faculty of Agriculture	266	18615	181	68.0451	21069	85	31.9549	743	Q3	-2454
	Kremenchuk Mykhailo Ostrohradskyi National University	1033	11180	703	68.0542	21068	330	31.9458	744	Q3	-9888
	United States Gemini Office	1390	9680	946	68.0576	21067	444	31.9424	745	Q3	-11387
	Rutgers University Marine Field Station	739	12984	503	68.065	21066	236	31.935	746	Q3	-8082
	National Aerospace University “Kharkiv Aviation Institute”	686	13361	467	68.0758	21065	219	31.9242	747	Q3	-7704
	Harvard University Herbaria & Libraries	571	14463	389	68.1261	21064	182	31.8739	748	Q3	-6601
	Phillip Island Nature Park	355	17185	242	68.169	21063	113	31.831	749	Q3	-3878
	Rashtrasant Tukadoji Maharaj Nagpur University	1810	8524	1234	68.1768	21062	576	31.8232	750	Q3	-12538
	Pfizer Biomedicine Design	264	18651	180	68.1818	21059	84	31.8182	751	Q3	-2408
	Technical University of Sofia	132	20879	90	68.1818	21059	42	31.8182	751	Q3	-180
	U.S. Army Combat Capabilities Development Command Aviation & Missile Center	132	20879	90	68.1818	21059	42	31.8182	751	Q3	-180
	Space Science and Engineering Division	8744	3549	5962	68.1839	21058	2782	31.8161	754	Q3	-17509
	Aviation & Missile Center	887	11968	605	68.2074	21057	282	31.7926	755	Q3	-9089
	Islamic University of Gaza	3700	5867	2524	68.2162	21056	1176	31.7838	756	Q3	-15189
	Natural History Museum of Utah	444	15914	303	68.2432	21054	141	31.7568	757	Q3	-5140
	Università di Mondena e Reggio Emilia	148	20641	101	68.2432	21054	47	31.7568	757	Q3	-413
	Homi Bhabha National Institute	19562	2006	13350	68.2446	21053	6212	31.7554	759	Q3	-19047
	Max Planck Institute for Radio Astronomy	22746	1766	15529	68.2713	21052	7217	31.7287	760	Q3	-19286
	Administrative Staff College of India	536	14852	366	68.2836	21051	170	31.7164	761	Q3	-6199
	New Mexico Museum Natural History and Science	550	14689	376	68.3636	21050	174	31.6364	762	Q3	-6361
	Laboratoire d'Annecy-le-Vieux de Physique des Particules LAPP	4230	5461	2892	68.3688	21049	1338	31.6312	763	Q3	-15588
	St. Marien Hospital Vechta	332	17524	227	68.3735	21048	105	31.6265	764	Q3	-3524
	Showa Pharmaceutical University	1003	11344	686	68.3948	21047	317	31.6052	765	Q3	-9703
	Jagannath University, Bangladesh	424	16168	290	68.3962	21046	134	31.6038	766	Q3	-4878
	I.P. Bardin Central Research Institute for Ferrous Metallurgy	231	19239	158	68.3983	21044	73	31.6017	767	Q3	-1805
	University of Banja Luka	231	19239	158	68.3983	21044	73	31.6017	767	Q3	-1805
	Institut für Mikroelektronik der TU Wien	1893	8320	1295	68.4099	21043	598	31.5901	769	Q3	-12723
	Sikkim Manipal Institute of Technology	3055	6529	2090	68.4124	21042	965	31.5876	770	Q3	-14513
	Universidad Diego Portales	2795	6833	1913	68.4436	21041	882	31.5564	771	Q3	-14208
	SP Jain School of Global Management, Australia	2678	6980	1833	68.4466	21040	845	31.5534	772	Q3	-14060
	Cumhuriyet Üniversitesi	6482	4267	4438	68.4665	21039	2044	31.5335	773	Q3	-16772
	Datwyler Switzerland Inc	292	18163	200	68.4932	21038	92	31.5068	774	Q3	-2875
	Centre MURAZ	635	13828	435	68.5039	21037	200	31.4961	775	Q3	-7209
	ESR - Mt Albert Science Centre	1007	11315	690	68.5204	21036	317	31.4796	776	Q3	-9721
	Military Technical College	267	18596	183	68.5393	21035	84	31.4607	777	Q3	-2439
	APC - AstroParticule et Cosmologie	31031	1363	21272	68.5508	21034	9759	31.4492	778	Q3	-19671
	Universidade de Coimbra, Centro de Investigação em Antropologia e Saúde	264	18651	181	68.5606	21033	83	31.4394	779	Q3	-2382
	Tikrit University	366	17020	251	68.5792	21032	115	31.4208	780	Q3	-4012
	Enikolopov Institute of Synthetic Polymeric Materials Russian Academy of Sciences	290	18198	199	68.6207	21031	91	31.3793	781	Q3	-2833
	Registre REIN	851	12188	584	68.6251	21030	267	31.3749	782	Q3	-8842
	Leibniz Institute for Astrophysics Potsdam	10103	3259	6937	68.6628	21029	3166	31.3372	783	Q3	-17770
	Van Swinderen Institute for Particle Physics and Gravity	473	15558	325	68.7104	21028	148	31.2896	784	Q3	-5470
	Leibniz-Institut für Agrarentwicklung in Transformationsökonomien	326	17626	224	68.7117	21027	102	31.2883	785	Q3	-3401
	NTT Device Technology Laboratories, NTT Corporation	387	16684	266	68.7339	21026	121	31.2661	786	Q3	-4342
	National Institute of Aerospace	787	12608	541	68.7421	21025	246	31.2579	787	Q3	-8417
	Luxor University	1482	9385	1019	68.7584	21024	463	31.2416	788	Q3	-11639
	King Mongkut's University of Technology North Bangkok	13258	2711	9117	68.766	21023	4141	31.234	789	Q3	-18312
	National Institutes of Natural Sciences - National Institute for Fusion Science	1432	9555	985	68.7849	21022	447	31.2151	790	Q3	-11467
	Littoral Environnement et Sociétés (LIENSs)	1708	8765	1175	68.7939	21021	533	31.2061	791	Q3	-12256
	Nikolaev Institute of Inorganic Chemistry, Siberian Branch of Russian Academy of Sciences	5261	4819	3621	68.8272	21020	1640	31.1728	792	Q3	-16201
	College of Engineering and Technology	1280	10109	881	68.8281	21019	399	31.1719	793	Q3	-10910
	Intelligent Fusion Technology, Inc.	478	15496	329	68.8285	21018	149	31.1715	794	Q3	-5522
	Tamralipta Mahavidyalaya	430	16097	296	68.8372	21017	134	31.1628	795	Q3	-4920
	New York City College of Technology	122	21026	84	68.8525	21016	38	31.1475	796	Q3	10
	Abasyn University	958	11568	660	68.8935	21015	298	31.1065	797	Q3	-9447
	University of Balochistan	357	17161	246	68.9076	21014	111	31.0924	798	Q3	-3853
	Universidad de Guanajuato	3088	6491	2128	68.9119	21012	960	31.0881	799	Q3	-14521
	Fraunhofer Institute for Integrated Systems and Device Technology IISB	193	19862	133	68.9119	21012	60	31.0881	799	Q3	-1150
	Istituto Nazionale di Fisica Nucleare, Sezione di Bologna	14356	2555	9896	68.9329	21011	4460	31.0671	801	Q3	-18456
	Universite de Haute Alsace	12223	2870	8426	68.9356	21010	3797	31.0644	802	Q3	-18140
	Carnegie Observatories	8808	3528	6072	68.9373	21009	2736	31.0627	803	Q3	-17481
	University of Mpumalanga	776	12699	535	68.9433	21008	241	31.0567	804	Q3	-8309
	Horia Hulubei National Institute for R&D in Physics and Nuclear Engineering	6698	4190	4619	68.9609	21007	2079	31.0391	805	Q3	-16817
	Istituto Nazionale di Fisica Nucleare, Sezione di Pisa	3014	6580	2079	68.9781	21006	935	31.0219	806	Q3	-14426
	National Astronomical Observatories Chinese Academy of Sciences	7512	3902	5182	68.983	21005	2330	31.017	807	Q3	-17103
	Vanderbilt University Institute of Imaging Science	532	14900	367	68.985	21004	165	31.015	808	Q3	-6104
	Istituto Nazionale di Fisica Nucleare, Sezione di Cagliari	4309	5405	2973	68.9951	21003	1336	31.0049	809	Q3	-15598
	University of the Punjab	20404	1943	14080	69.0061	21002	6324	30.9939	810	Q3	-19059
	Bangabandhu Sheikh Mujibur Rahman Agricultural University	2943	6660	2031	69.0112	21001	912	30.9888	811	Q3	-14341
	Université Ibn-Khaldoun Tiaret	594	14218	410	69.0236	21000	184	30.9764	812	Q3	-6782
	Odisha University of Technology and Research	979	11466	676	69.0501	20999	303	30.9499	813	Q3	-9533
	Tecnologica Research Institute	572	14453	395	69.0559	20998	177	30.9441	814	Q3	-6545
	Institut de Recherche en Astrophysique et Planétologie (IRAP)	6186	4359	4272	69.0592	20997	1914	30.9408	815	Q3	-16638
	Institute of Solid State Physics University of Latvia	2819	6811	1947	69.067	20996	872	30.933	816	Q3	-14185
	AOU Policlinico San Marco Catania	521	15014	360	69.0979	20995	161	30.9021	817	Q3	-5981
	Centrum Nauk Biologiczno-Chemicznych Uniwersytetu Warszawskiego	4877	5033	3370	69.0999	20994	1507	30.9001	818	Q3	-15961
	M.V. Hospital for Diabetes	1331	9899	920	69.121	20993	411	30.879	819	Q3	-11094
	Swanson Center	217	19446	150	69.1244	20992	67	30.8756	820	Q3	-1546
	The Superior University, Lahore	2897	6716	2003	69.1405	20991	894	30.8595	821	Q3	-14275
	University of Zagreb	1371	9747	948	69.1466	20990	423	30.8534	822	Q3	-11243
	Centre for Cellular and Molecular Biology india	966	11527	668	69.1511	20989	298	30.8489	823	Q3	-9462
	RD Center	107	21217	74	69.1589	20988	33	30.8411	824	Q3	229
	Montclair State University	13326	2699	9219	69.1805	20987	4107	30.8195	825	Q3	-18288
	Mihama Hospital	578	14397	400	69.2042	20986	178	30.7958	826	Q3	-6589
	Faculté de Médecine et de Pharmacie de Rabat	653	13654	452	69.219	20985	201	30.781	827	Q3	-7331
	Federal Research Center of Coal and Coal Chemistry of Siberian Branch of the RAS	715	13158	495	69.2308	20982	220	30.7692	828	Q3	-7824
	National Institute of Technology Manipur	494	15300	342	69.2308	20982	152	30.7692	828	Q3	-5682
	Cwiklik & Associates	52	21728	36	69.2308	20982	16	30.7692	828	Q3	746
	Modulos AG	1921	8256	1330	69.2348	20981	591	30.7652	831	Q3	-12725
	Al-Muthanna University	953	11601	660	69.255	20980	293	30.745	832	Q3	-9379
	Nicolaus Copernicus Astronomical Center of the Polish Academy of Sciences	11857	2917	8213	69.2671	20979	3644	30.7329	833	Q3	-18062
	Visvesvaraya National Institute of Technology, Nagpur	4261	5440	2952	69.2795	20978	1309	30.7205	834	Q3	-15538
	Shandong Jiaotong University	492	15323	341	69.3089	20977	151	30.6911	835	Q3	-5654
	University of Bingol	264	18651	183	69.3182	20976	81	30.6818	836	Q3	-2325
	Francisk Skorina Gomel State University	225	19339	156	69.3333	20975	69	30.6667	837	Q3	-1636
	SA MRC Unit on Risk and Resilience in Mental Disorders	2172	7786	1506	69.337	20974	666	30.663	838	Q3	-13188
	Taibah University	11650	2950	8079	69.3476	20973	3571	30.6524	839	Q3	-18023
	SONATRACH SPA	545	14739	378	69.3578	20972	167	30.6422	840	Q3	-6233
	Immanuel Kant Baltic Federal University	1939	8222	1345	69.3657	20971	594	30.6343	841	Q3	-12749
	University of Kufa, Information Technology Research and Development Centre	542	14765	376	69.3727	20970	166	30.6273	842	Q3	-6205
	CSIC - Instituto de Quimica Fisica Rocasolano (IQFR)	1888	8330	1310	69.3856	20969	578	30.6144	843	Q3	-12639
	Adventist Health	2518	7216	1748	69.4202	20968	770	30.5798	844	Q3	-13752
	Medizinische Fakultät der Ruhr-Universität Bochum	651	13673	452	69.4316	20967	199	30.5684	845	Q3	-7294
	Institute of Physics of the Czech Academy of Sciences	24594	1641	17078	69.4397	20966	7516	30.5603	846	Q3	-19325
	Universidad Nacional del Comahue	239	19087	166	69.4561	20965	73	30.5439	847	Q3	-1878
	Taras Shevchenko National University of Kyiv	989	11411	687	69.4641	20964	302	30.5359	848	Q3	-9553
	Dipartimento di Medicina, Chirurgia e Odontoiatria “Scuola Medica Salernitana	20092	1970	13958	69.4704	20963	6134	30.5296	849	Q3	-18993
	Seirei Mikatahara General Hospital	1317	9958	915	69.4761	20962	402	30.5239	850	Q3	-11004
	Bumrungrad International Hospital	580	14378	403	69.4828	20961	177	30.5172	851	Q3	-6583
	Gokaraju Rangaraju Institute of Engineering & Technology	1203	10425	836	69.4929	20960	367	30.5071	852	Q3	-10535
	Armed Forces Radiobiology Research Institute	843	12251	586	69.5136	20959	257	30.4864	853	Q3	-8708
	University of Tabuk	7268	3986	5053	69.5239	20958	2215	30.4761	854	Q3	-16972
	Kameda Medical Center	641	13767	446	69.5788	20957	195	30.4212	855	Q3	-7190
	Malin Space Science Systems	3038	6545	2114	69.5853	20955	924	30.4147	856	Q3	-14410
	University of Forestry	434	16041	302	69.5853	20955	132	30.4147	856	Q3	-4914
	CSIC - Instituto de Ciencias del Espacio (ICE)	15629	2380	10878	69.6014	20954	4751	30.3986	858	Q3	-18574
	Siberian Federal University	1017	11258	708	69.6165	20953	309	30.3835	859	Q3	-9695
	LUTH - Laboratoire de l'Univers et de ses Theories	922	11762	642	69.6312	20952	280	30.3688	860	Q3	-9190
	Information Technology University	1469	9434	1023	69.6392	20951	446	30.3608	861	Q3	-11517
	Islamic Azad University, Arak Branch	2752	6894	1917	69.6584	20950	835	30.3416	862	Q3	-14056
	Laboratoire d'Astrophysique de Marseille	15190	2434	10586	69.6906	20949	4604	30.3094	863	Q3	-18515
	Kliniken Hirslanden Beau Site	3450	6095	2405	69.7101	20948	1045	30.2899	864	Q3	-14853
	Gulf Coast Research and Education Center	294	18128	205	69.7279	20947	89	30.2721	865	Q3	-2819
	Advanced EM & Wireless Communication R&D Center ASUS	162	20417	113	69.7531	20946	49	30.2469	866	Q3	-529
	China Unicom (Hong Kong) Limited	946	11638	660	69.7674	20944	286	30.2326	867	Q3	-9306
	Universidad Autónoma de Zacatecas	430	16097	300	69.7674	20944	130	30.2326	867	Q3	-4847
	Kalaignarkarunanidhi Institute of Technology	1201	10432	838	69.7752	20943	363	30.2248	869	Q3	-10511
	Academia Sinica, Institute of Astronomy and Astrophysics	7031	4068	4906	69.7767	20942	2125	30.2233	870	Q3	-16874
	Osservatorio Astrofisico di Catania	2872	6747	2004	69.7772	20941	868	30.2228	871	Q3	-14194
	Universitas Nahdlatul Ulama Surabaya	619	13988	432	69.79	20940	187	30.21	872	Q3	-6952
	Tashkent University of Applied Sciences	96	21365	67	69.7917	20939	29	30.2083	873	Q3	426
	Alikhanov Institute for Theoretical and Experimental Physics	852	12180	595	69.8357	20938	257	30.1643	874	Q3	-8758
	California Department of Water Resources	305	17963	213	69.8361	20937	92	30.1639	875	Q3	-2974
	Universidad de Atacama	398	16516	278	69.8492	20936	120	30.1508	876	Q3	-4420
	Faculté des Sciences Rabat	7058	4060	4930	69.8498	20935	2128	30.1502	877	Q3	-16875
	Max Planck Institute for Solar System Research	5666	4617	3958	69.8553	20934	1708	30.1447	878	Q3	-16317
	Punjab Technical University	823	12388	575	69.8663	20933	248	30.1337	879	Q3	-8545
	The University of Agriculture, Peshawar	2655	7006	1855	69.8682	20932	800	30.1318	880	Q3	-13926
	Université Mohammed Premier Oujda	5571	4659	3893	69.8797	20931	1678	30.1203	881	Q3	-16272
	Faculty of Pharmacy - Ain Shams University	6136	4383	4289	69.899	20930	1847	30.101	882	Q3	-16547
	Department of Mathematical Sciences (FBAS) BUITEMS	758	12835	530	69.9208	20929	228	30.0792	883	Q3	-8094
	Klaipėdos Universitetas	479	15485	335	69.9374	20928	144	30.0626	884	Q3	-5443
	Charmo University	1131	10739	791	69.9381	20927	340	30.0619	885	Q3	-10188
	The University of Chenab	326	17626	228	69.9387	20926	98	30.0613	886	Q3	-3300
	Soil, Water and Environment Research Institute (SWERI)	263	18672	184	69.962	20925	79	30.038	887	Q3	-2253
	Ibn Sina Specialized Hospital	250	18913	175	70	20921	75	30	888	Q3	-2008
	Universidad Privada Peruano Alemana (UPAL)	210	19568	147	70	20921	63	30	888	Q3	-1353
	Fora Health Treatment and Recovery	150	20610	105	70	20921	45	30	888	Q3	-311
	Westmont College, Santa Barbara	110	21183	77	70	20921	33	30	888	Q3	262
	Kuban State University	947	11627	663	70.0106	20920	284	29.9894	892	Q3	-9293
	Universiti Teknikal Malaysia Melaka	3462	6076	2424	70.0173	20919	1038	29.9827	893	Q3	-14843
	Seh Consulting + Services	437	16001	306	70.0229	20918	131	29.9771	894	Q3	-4917
	Bogoliubov Laboratory of Theoretical Physics, Joint Institute for Nuclear Research	1736	8696	1216	70.0461	20917	520	29.9539	895	Q3	-12221
	Center for Astrophysics & Space Sciences	2432	7333	1704	70.0658	20916	728	29.9342	896	Q3	-13583
	Hochschule Düsseldorf, University of Applied Sciences	244	18996	171	70.082	20915	73	29.918	897	Q3	-1919
	Instituto Militar de Engenharia	3971	5641	2783	70.0831	20914	1188	29.9169	898	Q3	-15273
	Lusail University	963	11545	675	70.0935	20913	288	29.9065	899	Q3	-9368
	ENEA Centro Ricerche Frascati	301	18023	211	70.0997	20912	90	29.9003	900	Q3	-2889
	RIKEN Interdisciplinary Theoretical and Mathematical Sciences Program	2417	7347	1695	70.1283	20911	722	29.8717	901	Q3	-13564
	Pabna University of Science and Technology	566	14512	397	70.1413	20910	169	29.8587	902	Q3	-6398
	Institute of Physics Bhubaneswar	1699	8784	1192	70.1589	20909	507	29.8411	903	Q3	-12125
	Gauhati University	1069	11010	750	70.159	20908	319	29.841	904	Q3	-9898
	Shanghai Sanda University	744	12945	522	70.1613	20907	222	29.8387	905	Q3	-7962
	Laboratoire Anthropologie, Archéologie, Biologie	181	20087	127	70.1657	20906	54	29.8343	906	Q3	-819
	University of South Carolina College of Nursing	855	12163	600	70.1754	20904	255	29.8246	907	Q3	-8741
	Narsee Monjee Institute of Management Studies University, Shirpur	114	21120	80	70.1754	20904	34	29.8246	907	Q3	216
	Agroscope	870	12080	611	70.2299	20903	259	29.7701	909	Q3	-8823
	Southwest Scoliosis Center	1216	10365	854	70.2303	20902	362	29.7697	910	Q3	-10537
	P.N. Lebedev Physical Institute of the Russian Academy of Sciences	8626	3581	6060	70.2527	20901	2566	29.7473	911	Q3	-17320
	Gottfried Wilhelm Leibniz Universität Hannover	174915	245	122903	70.2644	20900	52012	29.7356	912	Q3	-20655
	Guangdong University of Petro-Chemical Technology	212	19530	149	70.283	20899	63	29.717	913	Q3	-1369
	Istituto Nazionale di Oceanografia e di Geofisica Sperimentale	3719	5853	2614	70.2877	20898	1105	29.7123	914	Q3	-15045
	University of Montenegro	1629	8966	1145	70.2885	20897	484	29.7115	915	Q3	-11931
	The National Drug Research Institute	892	11938	627	70.2915	20896	265	29.7085	916	Q3	-8958
	Canadian Food Inspection Agency (CFIA)	101	21290	71	70.297	20895	30	29.703	917	Q3	395
	Ostravská Univerzita v Ostrave	3785	5787	2661	70.3038	20894	1124	29.6962	918	Q3	-15107
	University of Edinburgh, Institute for Astronomy	23614	1706	16606	70.3227	20893	7008	29.6773	919	Q3	-19187
	University of Mysore	2309	7536	1624	70.3335	20892	685	29.6665	920	Q3	-13356
	Emanuel Institute of Biochemical Physics, Russian Academy of Sciences	253	18844	178	70.3557	20891	75	29.6443	921	Q3	-2047
	Institute of Power Engineering and Advanced Technologies, Kazan Scientific Center, Russian Academy of Sciences	189	19926	133	70.3704	20890	56	29.6296	922	Q3	-964
	Museo Argentino de Ciencias Naturales Bernardino Rivadavia	1655	8889	1165	70.3927	20889	490	29.6073	923	Q3	-12000
	Odesa I.I. Mechnikov National University	456	15769	321	70.3947	20888	135	29.6053	924	Q3	-5119
	Brno University of Technology, Faculty of Electrical Engineering and Communication	1011	11287	712	70.4253	20887	299	29.5747	925	Q3	-9600
	New Brunswick Museum	470	15605	331	70.4255	20886	139	29.5745	926	Q3	-5281
	Batterjee Medical College	771	12736	543	70.428	20885	228	29.572	927	Q3	-8149
	Institute of Chemistry FEB RAS	1045	11131	736	70.4306	20884	309	29.5694	928	Q3	-9753
	University of Poonch Rawalakot	291	18180	205	70.4467	20883	86	29.5533	929	Q3	-2703
	Academy of Technology, Hugli-Chinsurah	210	19568	148	70.4762	20882	62	29.5238	930	Q3	-1314
	Universidad Santiago de Cali	542	14765	382	70.4797	20881	160	29.5203	931	Q3	-6116
	Centro de Investigacion en Ciencia Aplicada y Tecnologia Avanzada	654	13647	461	70.4893	20880	193	29.5107	932	Q3	-7233
	Vtech CMCC	122	21026	86	70.4918	20879	36	29.5082	933	Q3	147
	Shanghai Astronomical Observatory Chinese Academy of Sciences	9118	3457	6430	70.5199	20878	2688	29.4801	934	Q3	-17421
	KPR Institute of Engineering and Technology	5009	4947	3533	70.533	20877	1476	29.467	935	Q3	-15930
	Laboratori Nazionali del Gran Sasso	3552	5996	2506	70.5518	20876	1046	29.4482	936	Q3	-14880
	University of Portsmouth	69029	669	48721	70.5805	20875	20308	29.4195	937	Q3	-20206
	Writtle University College	170	20282	120	70.5882	20874	50	29.4118	938	Q3	-592
	LISPEN Laboratoire d'Ingénierie des Systèmes Physiques et Numériques	347	17303	245	70.6052	20873	102	29.3948	939	Q3	-3570
	NTT Corporation, NTT Access Network Service Systems Laboratories	211	19550	149	70.6161	20872	62	29.3839	940	Q3	-1322
	Gdynia Maritime University	1215	10375	858	70.6173	20871	357	29.3827	941	Q3	-10496
	Space Sciences Laboratory	10534	3166	7439	70.6189	20870	3095	29.3811	942	Q3	-17704
	L'Observatoire de Paris	11144	3032	7872	70.6389	20869	3272	29.3611	943	Q3	-17837
	NATO Undersea Research Centre	1206	10410	852	70.6468	20868	354	29.3532	944	Q3	-10458
	Voronezh State University	92	21416	65	70.6522	20867	27	29.3478	945	Q3	549
	Second Xiangya Hospital of Central South University	760	12820	537	70.6579	20866	223	29.3421	946	Q3	-8046
	The West Bengal Power Development Corporation Limited	225	19339	159	70.6667	20865	66	29.3333	947	Q3	-1526
	ITER India	290	18198	205	70.6897	20864	85	29.3103	948	Q3	-2666
	Samara National Research University	3927	5667	2776	70.6901	20863	1151	29.3099	949	Q3	-15196
	Rhodes University	10200	3238	7215	70.7353	20862	2985	29.2647	950	Q3	-17624
	North Khorasan University of Medical Sciences	1979	8151	1400	70.7428	20861	579	29.2572	951	Q3	-12710
	Swine Health Information Center	376	16853	266	70.7447	20860	110	29.2553	952	Q3	-4007
	Sri Ramachandra Institute of Higher Education and Research	1026	11224	726	70.7602	20859	300	29.2398	953	Q3	-9635
	Quantum Circuits, Inc.	739	12984	523	70.7713	20858	216	29.2287	954	Q3	-7874
	Instituto de Neurobiología, UNAM	510	15136	361	70.7843	20857	149	29.2157	955	Q3	-5721
	Institut de Minéralogie, de Physique des Matériaux et de Cosmochimie	849	12207	601	70.7892	20856	248	29.2108	956	Q3	-8649
	Dhofar University	2004	8108	1419	70.8084	20855	585	29.1916	957	Q3	-12747
	UBD School of Business and Economics	405	16428	287	70.8642	20854	118	29.1358	958	Q3	-4426
	Epworth HealthCare	484	15429	343	70.8678	20853	141	29.1322	959	Q3	-5424
	U R Rao Satellite Centre	364	17057	258	70.8791	20852	106	29.1209	960	Q3	-3795
	Universitatea din Pitesti	522	14998	370	70.8812	20851	152	29.1188	961	Q3	-5853
	JIS College of Engineering	553	14654	392	70.8861	20850	161	29.1139	962	Q3	-6196
	Zhongkai University of Agriculture and Engineering	7442	3925	5276	70.8949	20849	2166	29.1051	963	Q3	-16924
	Mechanical Engineering and Resource Sustainability Center	646	13719	458	70.8978	20848	188	29.1022	964	Q3	-7129
	Slagelse Psychiatric Hospital	677	13441	480	70.901	20847	197	29.099	965	Q3	-7406
	Faculté des Sciences d'El Jadida	2997	6599	2125	70.9042	20846	872	29.0958	966	Q3	-14247
	NTT Network Innovation Laboratories	794	12565	563	70.9068	20845	231	29.0932	967	Q3	-8280
	Von Karman Institute for Fluid Dynamics	351	17241	249	70.9402	20844	102	29.0598	968	Q3	-3603
	Hazara University Pakistan	5534	4675	3926	70.9433	20843	1608	29.0567	969	Q3	-16168
	National Institute of Biostructures and Biosystems	1098	10879	779	70.9472	20842	319	29.0528	970	Q3	-9963
	National Institute of Laser Enhanced Sciences	768	12759	545	70.9635	20841	223	29.0365	971	Q3	-8082
	National University of Computer and Emerging Sciences Lahore	341	17381	242	70.9677	20840	99	29.0323	972	Q3	-3459
	High Energy Accelerator Research Organization, Tsukuba	13100	2746	9298	70.9771	20839	3802	29.0229	973	Q3	-18093
	University of Rochester Laboratory for Laser Energetics	4297	5413	3051	71.003	20838	1246	28.997	974	Q3	-15425
	Institute of Mathematics and Mechanics	283	18314	201	71.0247	20837	82	28.9753	975	Q3	-2523
	Université Ibn Zohr	3189	6385	2265	71.0254	20836	924	28.9746	976	Q3	-14451
	A.N.Nesmeyanov Institute of Organoelement Compounds of Russian Academy of Sciences	4632	5185	3290	71.0276	20835	1342	28.9724	977	Q3	-15650
	Space Science Institute	6021	4442	4277	71.0347	20834	1744	28.9653	978	Q3	-16392
	Wroclaw University of Environmental and Life Sciences, Wydział Medycyny Weterynaryjnej	311	17872	221	71.0611	20833	90	28.9389	979	Q3	-2961
	Istituto Nazionale di Geofisica e Vulcanologia, Pisa	439	15978	312	71.0706	20832	127	28.9294	980	Q3	-4854
	Institute of Surface Chemistry National Academy of Sciences in Ukraine	644	13742	458	71.118	20831	186	28.882	981	Q3	-7089
	Early Warning Academy	516	15076	367	71.124	20830	149	28.876	982	Q3	-5754
	Lehman College	5868	4511	4174	71.1316	20829	1694	28.8684	983	Q3	-16318
	Central Research Institute of Electric Power Industry	492	15323	350	71.1382	20828	142	28.8618	984	Q3	-5505
	Universidad De Los Andes, Merida	1196	10456	851	71.1538	20826	345	28.8462	985	Q3	-10370
	African University of Science and Technology	156	20528	111	71.1538	20826	45	28.8462	985	Q3	-298
	Kastamonu University	1616	9005	1150	71.1634	20825	466	28.8366	987	Q3	-11820
	Garg Fistula Research Institute	170	20282	121	71.1765	20824	49	28.8235	988	Q3	-542
	Centro de Astrobiología (CSIC-INTA)	2835	6795	2018	71.1817	20823	817	28.8183	989	Q3	-14028
	Johns Hopkins University Applied Physics Laboratory	15784	2355	11236	71.186	20822	4548	28.814	990	Q3	-18467
	ShenZhen Institute of Information Technology	1947	8209	1386	71.1864	20821	561	28.8136	991	Q3	-12612
	Institute for the History of Material Culture RAS	420	16227	299	71.1905	20820	121	28.8095	992	Q3	-4593
	Allergy Clinic	1531	9233	1090	71.1953	20819	441	28.8047	993	Q3	-11586
	Nevşehir Hacl Bektaş Veli University	382	16769	272	71.2042	20818	110	28.7958	994	Q3	-4049
	Universidade Federal de Mato Grosso do Sul	3768	5803	2683	71.2049	20817	1085	28.7951	995	Q3	-15014
	L’Institut Canadien d’Astrophysique Théorique	35335	1223	25161	71.207	20816	10174	28.793	996	Q3	-19593
	Max Planck Institute for Physics (Werner Heisenberg Institute)	23154	1737	16492	71.2274	20815	6662	28.7726	997	Q3	-19078
	Miyagi University of Education	2124	7864	1513	71.2335	20814	611	28.7665	998	Q3	-12950
	Consorzio Interuniversitario Nazionale per la Scienza e Tecnologia dei Materiali (INSTM)	518	15046	369	71.2355	20813	149	28.7645	999	Q3	-5767
	National Institute of Development Administration	939	11663	669	71.246	20812	270	28.754	1000	Q3	-9149
	Bogomolets National Medical University	240	19070	171	71.25	20811	69	28.75	1001	Q3	-1741
	Institute of Mechanics Bulgarian Academy of Sciences	842	12254	600	71.2589	20810	242	28.7411	1002	Q3	-8556
	Osaka Institute of Technology	870	12080	620	71.2644	20809	250	28.7356	1003	Q3	-8729
	Barkatullah University	1058	11070	754	71.2665	20808	304	28.7335	1004	Q3	-9738
	Port Elizabeth Museum	383	16758	273	71.2794	20807	110	28.7206	1005	Q3	-4049
	Centre Clermont-Auvergne-Rhône-Alpes	1379	9727	983	71.2835	20806	396	28.7165	1006	Q3	-11079
	Istituto Di Chimica Biomolecolare, Pozzuoli	669	13516	477	71.3004	20805	192	28.6996	1007	Q3	-7289
	Henryk Niewodniczanski Institute of Nuclear Physics of the Polish Academy of Sciences	4599	5207	3280	71.3199	20804	1319	28.6801	1008	Q3	-15597
	NTT Corporation, NTT Network Innovation Laboratories	708	13209	505	71.3277	20803	203	28.6723	1009	Q3	-7594
	Institute of Infrastructure Technology Research and Management (IITRAM)	778	12681	555	71.3368	20802	223	28.6632	1010	Q3	-8121
	Gosford Hospital	164	20370	117	71.3415	20801	47	28.6585	1011	Q3	-431
	Faculty of Sciences	8361	3647	5966	71.3551	20800	2395	28.6449	1012	Q3	-17153
	State University of Tetovo	653	13654	466	71.3629	20799	187	28.6371	1013	Q3	-7145
	Universität Zürich, Physik-Institut	7530	3900	5374	71.3679	20798	2156	28.6321	1014	Q3	-16898
	Max Planck Institute for Extraterrestrial Physics	40587	1076	28967	71.3701	20797	11620	28.6299	1015	Q3	-19721
	Hampton University	1275	10132	910	71.3725	20796	365	28.6275	1016	Q3	-10664
	PSGVPM’S ASC College	1471	9425	1050	71.38	20795	421	28.62	1017	Q3	-11370
	Tongren University	2267	7590	1619	71.416	20794	648	28.584	1018	Q3	-13204
	JEOL Ltd., Japan	616	14017	440	71.4286	20790	176	28.5714	1019	Q3	-6773
	Hermiston Agricultural Research and Extension Center	217	19446	155	71.4286	20790	62	28.5714	1019	Q3	-1344
	Birjand University of Technology	182	20069	130	71.4286	20790	52	28.5714	1019	Q3	-721
	Plant Protection Institute	175	20194	125	71.4286	20790	50	28.5714	1019	Q3	-596
	Government College Raigaon	1131	10739	808	71.4412	20789	323	28.5588	1023	Q3	-10050
	Medizinische Fakultät Carl Gustav Carus	8074	3731	5769	71.4516	20788	2305	28.5484	1024	Q3	-17057
	Thoraxklinik am Universitatsklinikum Heidelberg	21046	1896	15040	71.4625	20787	6006	28.5375	1025	Q3	-18891
	ARC Centre of Excellence for All-sky Astrophysics	2688	6971	1921	71.4658	20786	767	28.5342	1026	Q3	-13815
	University Northern Colorado	382	16769	273	71.466	20785	109	28.534	1027	Q3	-4016
	Universitas Gadjah Mada	1634	8951	1168	71.481	20784	466	28.519	1028	Q3	-11833
	E3Modelling S.A.	414	16309	296	71.4976	20783	118	28.5024	1029	Q3	-4474
	Huawei Technologies France	804	12509	575	71.5174	20782	229	28.4826	1030	Q3	-8273
	Central Institute for Experimental Animals	446	15896	319	71.5247	20781	127	28.4753	1031	Q3	-4885
	Bodoland University	439	15978	314	71.5262	20780	125	28.4738	1032	Q3	-4802
	Punjab Engineering College (Deemed to be University)	288	18231	206	71.5278	20779	82	28.4722	1033	Q3	-2548
	Universidade da Integração Internacional da Lusofonia Afro-Brasileira - UNILAB	1730	8708	1238	71.5607	20778	492	28.4393	1034	Q3	-12070
	Observatoire Astronomique de Strasbourg	1794	8565	1284	71.5719	20777	510	28.4281	1035	Q3	-12212
	Luonnontieteellinen Keskusmuseo	2954	6647	2115	71.5978	20776	839	28.4022	1036	Q3	-14129
	Australia Telescope National Facility	6046	4432	4329	71.6011	20775	1717	28.3989	1037	Q3	-16343
	University of Wisconsin-Stout	331	17544	237	71.6012	20774	94	28.3988	1038	Q3	-3230
	Instituto de Astrofísica de Andalucía - CSIC	5937	4483	4251	71.6018	20773	1686	28.3982	1039	Q3	-16290
	CEA Grenoble	1050	11107	752	71.619	20772	298	28.381	1040	Q3	-9665
	The University of Burdwan	11686	2945	8372	71.6413	20771	3314	28.3587	1041	Q3	-17826
	National Academy of Sciences of Ukraine	1185	10492	849	71.6456	20770	336	28.3544	1042	Q3	-10278
	University of Science and Technology Bannu	388	16669	278	71.6495	20769	110	28.3505	1043	Q3	-4100
	O. Ya. Usikov Institute for Radiophysics and Electronics of the National Academy of Sciences of Ukraine	254	18824	182	71.6535	20768	72	28.3465	1044	Q3	-1944
	Health and Safety Executive	314	17822	225	71.6561	20767	89	28.3439	1045	Q3	-2945
	Arizona School of Dentistry and Oral Health	434	16041	311	71.659	20766	123	28.341	1046	Q3	-4725
	Princess Nourah Bint Abdulrahman University	5615	4638	4024	71.6652	20765	1591	28.3348	1047	Q3	-16127
	Qingdao Institute of Marine Geology	2344	7482	1680	71.6724	20764	664	28.3276	1048	Q3	-13282
	LENS - European Laboratory for Non-Linear Spectroscopy	798	12539	572	71.6792	20763	226	28.3208	1049	Q3	-8224
	The College of Health and Medicine	890	11953	638	71.6854	20762	252	28.3146	1050	Q3	-8809
	Yonsei University Health System	1449	9508	1039	71.7046	20761	410	28.2954	1051	Q3	-11253
	Far Eastern Branch, Russian Academy of Sciences	463	15689	332	71.7063	20760	131	28.2937	1052	Q3	-5071
	Space Telescope Science Institute	30962	1368	22207	71.7234	20759	8755	28.2766	1053	Q3	-19391
	Jahrom University of Medical Sciences	527	14951	378	71.7268	20758	149	28.2732	1054	Q3	-5807
	Universidad de San Martín de Porres	446	15896	320	71.7489	20757	126	28.2511	1055	Q3	-4861
	Institute of Environmental and Interdisciplinary Science	5683	4615	4078	71.7579	20756	1605	28.2421	1056	Q3	-16141
	Department of Horticulture and Landscape Architecture	535	14864	384	71.7757	20755	151	28.2243	1057	Q3	-5891
	Bihar Engineering University	1276	10128	916	71.7868	20754	360	28.2132	1058	Q3	-10626
	Universidad Andrés Bello	7634	3866	5482	71.8103	20753	2152	28.1897	1059	Q3	-16887
	Key Laboratory of Advanced Microstructure Materials of Ministry of Education	2523	7206	1812	71.8193	20752	711	28.1807	1060	Q3	-13546
	Jouf University	12099	2888	8694	71.8572	20751	3405	28.1428	1061	Q3	-17863
	Range Cattle Research and Education Center	448	15871	322	71.875	20750	126	28.125	1062	Q3	-4879
	Academic Center for Computing and Media Studies	598	14185	430	71.9064	20749	168	28.0936	1063	Q3	-6564
	Melbourne Sexual Health Centre	2642	7019	1900	71.9152	20748	742	28.0848	1064	Q3	-13729
	Al-Zaytoonah University of Jordan	552	14666	397	71.9203	20747	155	28.0797	1065	Q3	-6081
	N.I. Vavilov All-Russian Institute of Plant Genetic Resources	374	16883	269	71.9251	20746	105	28.0749	1066	Q3	-3863
	DEVCOM ARL	285	18280	205	71.9298	20745	80	28.0702	1067	Q3	-2465
	Max Planck Institute for Geoanthropology	674	13466	485	71.9585	20744	189	28.0415	1068	Q3	-7278
	MIREA - Russian Technological University (RTU MIREA)	503	15209	362	71.9682	20743	141	28.0318	1069	Q3	-5534
	Sankt-Peterburgskij Gosudarstvennyj Elektrotehniceskij Universitet	696	13288	501	71.9828	20742	195	28.0172	1070	Q3	-7454
	Rowan Consulting, Inc.	332	17524	239	71.988	20741	93	28.012	1071	Q3	-3217
	Operation & Efficiency Division	407	16404	293	71.9902	20740	114	28.0098	1072	Q3	-4336
	State Key Laboratory of Analog and Mixed-Signal VLSI	882	12013	635	71.9955	20739	247	28.0045	1073	Q3	-8726
	Weifang University of Science and Technology	947	11627	682	72.0169	20738	265	27.9831	1074	Q3	-9111
	Institut de Recherche en Sciences de la Santé	1798	8558	1295	72.0245	20737	503	27.9755	1075	Q3	-12179
	SCK-CEN	1591	9069	1146	72.0302	20736	445	27.9698	1076	Q3	-11667
	Amrita Vishwa Vidyapeetham	966	11527	696	72.0497	20735	270	27.9503	1077	Q3	-9208
	Bhavnagar University	390	16636	281	72.0513	20734	109	27.9487	1078	Q3	-4098
	UQAT-Polytechnique Institut de Recherche en Mines et Environnement	272	18503	196	72.0588	20733	76	27.9412	1079	Q3	-2230
	Cascadia Research Collective	1414	9604	1019	72.0651	20732	395	27.9349	1080	Q3	-11128
	Association for the Development of Industrial Aerodynamic	358	17148	258	72.067	20731	100	27.933	1081	Q3	-3583
	Al-Furat Al-Awsat Technical University	752	12878	542	72.0745	20730	210	27.9255	1082	Q3	-7852
	NASA Ophthalmology Consultant	412	16338	297	72.0874	20729	115	27.9126	1083	Q3	-4391
	Lanzhou Jiaotong University	6629	4217	4779	72.0923	20728	1850	27.9077	1084	Q3	-16511
	Centre Universitaire Salhi Ahmed -Naama	914	11812	659	72.1007	20727	255	27.8993	1085	Q3	-8915
	Laboratoire d’Informatique Paris Descartes	599	14177	432	72.1202	20726	167	27.8798	1086	Q3	-6549
	Toho University Medical Center Ohashi Hospital	990	11402	714	72.1212	20725	276	27.8788	1087	Q3	-9323
	USDA ARS Plum Island Animal Disease Center	3182	6389	2295	72.1245	20724	887	27.8755	1088	Q3	-14335
	Iranian Research Center for HIV/AIDS	811	12451	585	72.1332	20723	226	27.8668	1089	Q3	-8272
	Massachusetts Division of Marine Fisheries	585	14320	422	72.1368	20722	163	27.8632	1090	Q3	-6402
	Chulabhorn Royal Academy	1066	11025	769	72.1388	20721	297	27.8612	1091	Q3	-9696
	Huizhou University	560	14571	404	72.1429	20720	156	27.8571	1092	Q3	-6149
	SaBio, Spain	2291	7560	1653	72.1519	20719	638	27.8481	1093	Q3	-13159
	The Department of Astronomy and Astrophysics, The University of Chicago	23288	1724	16807	72.1702	20718	6481	27.8298	1094	Q3	-18994
	Norsk institutt for kulturminneforskning	115	21111	83	72.1739	20717	32	27.8261	1095	Q3	394
	Key Laboratory of Ecological Metallurgy of Multimetallic Mineral (Northeastern University), Ministry of Education	992	11392	716	72.1774	20716	276	27.8226	1096	Q3	-9324
	Peter L. Reichertz Institut für Medizinische Informatik	568	14489	410	72.1831	20715	158	27.8169	1097	Q3	-6226
	ClonBio Group Ltd	453	15818	327	72.1854	20714	126	27.8146	1098	Q3	-4896
	USDA Agricultural Research Service, Cereal Disease Laboratory	778	12681	562	72.2365	20712	216	27.7635	1099	Q3	-8031
	Institute of High Current Electronics of Siberian Branch of the Russian Academy of Sciences	389	16653	281	72.2365	20712	108	27.7635	1099	Q3	-4059
	Laboratoire d'Informatique de l'Ecole Polytechnique	2371	7422	1713	72.248	20711	658	27.752	1101	Q3	-13289
	Leishmaniasis Research Center, Kerman University of Medical Sciences	310	17892	224	72.2581	20710	86	27.7419	1102	Q3	-2818
	Key Laboratory of Collaborative Sensing and Autonomous Unmanned Systems of Zhejiang Province	321	17720	232	72.2741	20709	89	27.7259	1103	Q3	-2989
	Egyptian Petroleum Research Institute	3872	5708	2799	72.2882	20708	1073	27.7118	1104	Q3	-15000
	Higher Technological Institute	1307	9995	945	72.303	20707	362	27.697	1105	Q3	-10712
	Univerzitet u Sarajevu	1011	11287	731	72.3046	20706	280	27.6954	1106	Q3	-9419
	Fachhochschule Fulda	798	12539	577	72.3058	20705	221	27.6942	1107	Q3	-8166
	Eastern Mediterranean University	6265	4326	4530	72.3065	20704	1735	27.6935	1108	Q3	-16378
	Laboratory for Neutron Scattering, Villigen	1488	9362	1076	72.3118	20703	412	27.6882	1109	Q3	-11341
	Kid Risk, Inc.	394	16570	285	72.335	20702	109	27.665	1110	Q3	-4132
	Instituto Tecnologico de Aeronautica	1002	11349	725	72.3553	20701	277	27.6447	1111	Q3	-9352
	Arab Academy for Science, Technology and Maritime Transport	1234	10296	893	72.3663	20700	341	27.6337	1112	Q3	-10404
	Kazi Nazrul University	760	12820	550	72.3684	20699	210	27.6316	1113	Q3	-7879
	BTI Biotechnology Institute	1321	9943	956	72.3694	20698	365	27.6306	1114	Q3	-10755
	European Space Astronomy Centre	1987	8139	1438	72.3704	20697	549	27.6296	1115	Q3	-12558
	National Reseach Council of Italy (CNR), Institute of Applied Sciences and Intelligent Systems “Eduardo Caianiello”	3873	5707	2803	72.3728	20696	1070	27.6272	1116	Q3	-14989
	Faculty of Science	146587	297	106094	72.3761	20695	40493	27.6239	1117	Q3	-20398
	National Research Centre	43336	1020	31369	72.3855	20694	11967	27.6145	1118	Q3	-19674
	Museo Paleontologico Egidio Feruglio	670	13509	485	72.3881	20693	185	27.6119	1119	Q3	-7184
	Infinera	1572	9123	1138	72.3919	20692	434	27.6081	1120	Q3	-11569
	Shizuoka Graduate University of Public Health	1232	10306	892	72.4026	20691	340	27.5974	1121	Q3	-10385
	Pushkov Institute of Terrestrial Magnetism, Ionosphere and Radiowave Propagation, Russian Academy of Sciences	729	13045	528	72.428	20690	201	27.572	1122	Q3	-7645
	K.L.E. Society’s J.T. College	566	14512	410	72.4382	20689	156	27.5618	1123	Q3	-6177
	University of Al-Ameed	1695	8795	1228	72.4484	20688	467	27.5516	1124	Q3	-11893
	National Radio Astronomy Observatory	7885	3795	5713	72.454	20687	2172	27.546	1125	Q3	-16892
	Future Biologics	276	18447	200	72.4638	20686	76	27.5362	1126	Q3	-2239
	South African Institute for Aquatic Biodiversity	1853	8419	1344	72.531	20685	509	27.469	1127	Q3	-12266
	Badan Riset dan Inovasi Nasional	1209	10402	877	72.5393	20684	332	27.4607	1128	Q3	-10282
	Sakarya Üniversitesi	6599	4225	4787	72.5413	20683	1812	27.4587	1129	Q3	-16458
	R. C. Patel Institute of Pharmaceutical Education and Research	885	11988	642	72.5424	20682	243	27.4576	1130	Q3	-8694
	Ruppin Academic Center	816	12424	592	72.549	20681	224	27.451	1131	Q3	-8257
	Gozdarski Inštitut Slovenije	1155	10645	838	72.5541	20680	317	27.4459	1132	Q3	-10035
	Institiúid Ard-Lénn Bhaile Átha Cliath	5320	4786	3860	72.5564	20679	1460	27.4436	1133	Q3	-15893
	Sahand University of Technology	5842	4524	4239	72.5608	20678	1603	27.4392	1134	Q3	-16154
	RANE Center for Venous and Lymphatic Diseases	908	11857	659	72.5771	20677	249	27.4229	1135	Q3	-8820
	St. Paul`s College, University of Manitoba	124	20997	90	72.5806	20676	34	27.4194	1136	Q3	321
	Ondokuz Mayis University Faculty of Science and Arts	1368	9761	993	72.5877	20675	375	27.4123	1137	Q3	-10914
	Kyambogo University	208	19612	151	72.5962	20674	57	27.4038	1138	Q3	-1062
	ARDEC Academy	562	14548	408	72.5979	20673	154	27.4021	1139	Q3	-6125
	BerlinAnalytix GmbH	635	13828	461	72.5984	20672	174	27.4016	1140	Q3	-6844
	Fachhochschule Aachen	146	20673	106	72.6027	20671	40	27.3973	1141	Q3	2
	Bogolyubov Institute for Theoretical Physics Nasu	2088	7928	1516	72.6054	20670	572	27.3946	1142	Q3	-12742
	Smithsonian National Air and Space Museum	1950	8205	1416	72.6154	20669	534	27.3846	1143	Q3	-12464
	Institute of Applied Mathematics and Automation KBSC RAS	95	21382	69	72.6316	20668	26	27.3684	1144	Q3	714
	Prince Sattam Bin Abdulaziz University	35662	1208	25906	72.6431	20667	9756	27.3569	1145	Q3	-19459
	National College of Business Administration and Economics	1042	11143	757	72.6488	20666	285	27.3512	1146	Q3	-9523
	Institute of Theoretical Physics Chinese Academy of Sciences	3821	5746	2776	72.6511	20665	1045	27.3489	1147	Q3	-14919
	Atma Ram Sanatan Dharma College	1229	10322	893	72.6607	20664	336	27.3393	1148	Q3	-10342
	National Research and Training Center on Blindness and Low Vision	161	20438	117	72.6708	20663	44	27.3292	1149	Q3	-225
	Department of Physical and Colloid Chemistry, Faculty of Chemical and Environmental Engineering	849	12207	617	72.6737	20662	232	27.3263	1150	Q3	-8455
	Amol University of Special Modern Technologies	2266	7591	1647	72.6831	20661	619	27.3169	1151	Q3	-13070
	Budker Institute of Nuclear Physics of the Siberian Branch of the RAS	14914	2472	10842	72.6968	20660	4072	27.3032	1152	Q3	-18188
	Naturhistorisches Museum Basel	220	19406	160	72.7273	20658	60	27.2727	1153	Q3	-1252
	Great Hollow Nature Preserve & Ecological Research Center	88	21468	64	72.7273	20658	24	27.2727	1153	Q3	810
	Inter University Accelerator Centre India	1435	9545	1044	72.7526	20657	391	27.2474	1155	Q3	-11112
	Universidade de Coimbra, Centro de Investigação do Desporto e da Actividade Física	859	12139	625	72.759	20656	234	27.241	1156	Q3	-8517
	Prysmian Group	393	16586	286	72.7735	20655	107	27.2265	1157	Q3	-4069
	Santa Cruz Institute for Particle Physics	16191	2305	11784	72.7812	20654	4407	27.2188	1158	Q3	-18349
	Vallurupalli Nageswara Rao Vignana Jyothi Institute of Engineering & Technology	588	14286	428	72.7891	20653	160	27.2109	1159	Q3	-6367
	Quanzhou University of Information Engineering	125	20982	91	72.8	20652	34	27.2	1160	Q3	330
	Infectious Diseases Research Collaboration	1747	8667	1272	72.8105	20651	475	27.1895	1161	Q3	-11984
	Institute of Mathematics and Mathematical Modeling	217	19446	158	72.8111	20650	59	27.1889	1162	Q3	-1204
	Russian Academy of Sciences	10769	3116	7843	72.8294	20649	2926	27.1706	1163	Q3	-17533
	Institut UTINAM - Univers, Temps-fréquence, Interfaces, Nanostructures, Atmosphère et environnement, Molécules	4034	5599	2938	72.8309	20648	1096	27.1691	1164	Q3	-15049
	Ministry of Justice, China	173	20231	126	72.8324	20647	47	27.1676	1165	Q3	-416
	Kavli Institute for Particle Astrophysics and Cosmology	10233	3231	7453	72.833	20646	2780	27.167	1166	Q3	-17415
	California Innovations Corporation	416	16289	303	72.8365	20645	113	27.1635	1167	Q3	-4356
	Polytechnic Institute of Leiria	81	21542	59	72.8395	20644	22	27.1605	1168	Q3	898
	King Khalid University	40048	1094	29175	72.8501	20643	10873	27.1499	1169	Q3	-19549
	Institute of Deep-Sea Science and Engineering	851	12188	620	72.8555	20642	231	27.1445	1170	Q3	-8454
	Tomsk Polytechnic University	6960	4098	5071	72.8592	20641	1889	27.1408	1171	Q3	-16543
	Universidad Peruana Cayetano Heredia, Instituto de Medicina Tropical Alexander von Humboldt	619	13988	451	72.8595	20640	168	27.1405	1172	Q3	-6652
	Karachi Institute of Heart Diseases	1334	9887	972	72.8636	20639	362	27.1364	1173	Q3	-10752
	Bina Nusantara University	1990	8132	1450	72.8643	20638	540	27.1357	1174	Q3	-12506
	Waseda Institute for Advanced Study	295	18114	215	72.8814	20637	80	27.1186	1175	Q3	-2523
	IUMS Cellular and Molecular Research Center	572	14453	417	72.9021	20636	155	27.0979	1176	Q3	-6183
	Mahindra University	646	13719	471	72.9102	20635	175	27.0898	1177	Q3	-6916
	Chiba Institute of Technology	2371	7422	1729	72.9228	20634	642	27.0772	1178	Q3	-13212
	Al-Nahrain University	3804	5767	2774	72.9232	20633	1030	27.0768	1179	Q3	-14866
	Institut de Física d'Altes Energies, Bellaterra	1677	8836	1223	72.9278	20632	454	27.0722	1180	Q3	-11796
	Centre de Recherches Mathématiques	484	15429	353	72.9339	20631	131	27.0661	1181	Q3	-5202
	National Institute of Technical Teachers Training & Research	3292	6267	2401	72.9344	20630	891	27.0656	1182	Q3	-14363
	Presbyterian-St. Luke's Medical Center	2387	7397	1741	72.9367	20629	646	27.0633	1183	Q3	-13232
	Grupo de Investigação em Engenharia e Computação Inteligente para a Inovação e o Desenvolvimento	2449	7304	1787	72.9686	20628	662	27.0314	1184	Q3	-13324
	STMicroelectronics	222	19373	162	72.973	20627	60	27.027	1185	Q3	-1254
	University of Zagreb School of Medicine	3234	6330	2360	72.9746	20626	874	27.0254	1186	Q3	-14296
	Fundacion Clinica Medica Sur	2228	7671	1626	72.9803	20625	602	27.0197	1187	Q3	-12954
	Tverskoj Gosudarstvennyj Universitet	137	20805	100	72.9927	20624	37	27.0073	1188	Q3	181
	Institute of Biochemistry and Biophysics of the Polish Academy of Sciences	563	14540	411	73.0018	20623	152	26.9982	1189	Q3	-6083
	Université de Boumerdes	389	16653	284	73.0077	20622	105	26.9923	1190	Q3	-3969
	University of North Bengal	152	20581	111	73.0263	20621	41	26.9737	1191	Q3	-40
	Azienda Sanitaria Ospedaliera Molinette San Giovanni Battista Di Torino	1320	9949	964	73.0303	20620	356	26.9697	1192	Q3	-10671
	Centro de Tecnologia Mineral, Rio de Janeiro	167	20325	122	73.0539	20619	45	26.9461	1193	Q3	-294
	Hospital Nacional Arzobispo Loayza	401	16477	293	73.0673	20618	108	26.9327	1194	Q3	-4141
	Yüzüncü Yil Üniversitesi	2202	7729	1609	73.0699	20617	593	26.9301	1195	Q3	-12888
	Hokkaido University of Science	1389	9688	1015	73.0742	20616	374	26.9258	1196	Q3	-10928
	Microsoft Quantum	338	17436	247	73.0769	20615	91	26.9231	1197	Q3	-3179
	Iranian Research Institute for Fundamental Sciences	1702	8780	1244	73.0905	20614	458	26.9095	1198	Q3	-11834
	Bowen University	889	11959	650	73.1159	20613	239	26.8841	1199	Q3	-8654
	G. V. Kurdyumov Institute for Metal Physics, National Academy of Sciences of Ukraine	975	11486	713	73.1282	20612	262	26.8718	1200	Q3	-9126
	Israelite Hospital	696	13288	509	73.1322	20611	187	26.8678	1201	Q3	-7323
	University of Belgrade Faculty of Veterinary Medicine	268	18574	196	73.1343	20610	72	26.8657	1202	Q3	-2036
	Ankara Üniversitesi	17450	2190	12763	73.1404	20609	4687	26.8596	1203	Q3	-18419
	NYU Langone Hospital-Long Island	909	11853	665	73.1573	20608	244	26.8427	1204	Q3	-8755
	Maharishi University Management	190	19909	139	73.1579	20607	51	26.8421	1205	Q3	-698
	Cold Regions Research Centre	775	12705	567	73.1613	20606	208	26.8387	1206	Q3	-7901
	Ospedale S. Maria delle Croci	559	14585	409	73.1664	20605	150	26.8336	1207	Q3	-6020
	COMSATS Institute of Information Technology Lahore	9020	3485	6601	73.1818	20604	2419	26.8182	1208	Q3	-17119
	Instituto de Ciencias Nucleares de la UNAM	485	15410	355	73.1959	20603	130	26.8041	1209	Q3	-5193
	Indira Gandhi University	765	12780	560	73.2026	20602	205	26.7974	1210	Q3	-7822
	Institute of Automation and Electrometry of the Siberian Branch of the Russian Academy of Sciences	2139	7839	1566	73.2118	20601	573	26.7882	1211	Q3	-12762
	Institute of Archaeology of the Academy of Sciences of the Czech Republic, Brno	351	17241	257	73.2194	20600	94	26.7806	1212	Q3	-3359
	M2C - Coastal and Continental Morphodynamics Laboratory	538	14825	394	73.2342	20599	144	26.7658	1213	Q3	-5774
	Universidad Autónoma de Baja California	568	14489	416	73.2394	20598	152	26.7606	1214	Q3	-6109
	Research Institute for Mathematical Sciences	157	20504	115	73.2484	20597	42	26.7516	1215	Q3	-93
	UCL Mullard Space Science Laboratory	4087	5562	2994	73.2567	20596	1093	26.7433	1216	Q3	-15034
	Wuhan Sports University	898	11911	658	73.2739	20595	240	26.7261	1217	Q3	-8684
	University of Finance - Marketing	247	18955	181	73.2794	20594	66	26.7206	1218	Q3	-1639
	Al-Azhar University of Gaza	569	14480	417	73.2865	20593	152	26.7135	1219	Q3	-6113
	Economic and Social Research Council, UK	1198	10449	878	73.2888	20592	320	26.7112	1220	Q3	-10143
	Institute for Particle Physics Phenomenology	6166	4369	4519	73.289	20591	1647	26.711	1221	Q3	-16222
	Institute of Earth Sciences	1397	9658	1024	73.2999	20590	373	26.7001	1222	Q3	-10932
	Afe Babalola University	1124	10768	824	73.3096	20589	300	26.6904	1223	Q3	-9821
	National Institute of Oceanography Israel	1495	9345	1096	73.311	20588	399	26.689	1224	Q3	-11243
	PSG Institute of Technology and Applied Research	1851	8427	1357	73.3117	20587	494	26.6883	1225	Q3	-12160
	Islamic Azad University, Shiraz Branch	746	12931	547	73.3244	20586	199	26.6756	1226	Q3	-7655
	Deraya University	1125	10766	825	73.3333	20583	300	26.6667	1227	Q3	-9817
	LJR Consulting Services	600	14163	440	73.3333	20583	160	26.6667	1227	Q3	-6420
	Analytical Services and Materials, Inc.	210	19568	154	73.3333	20583	56	26.6667	1227	Q3	-1015
	The Walton Centre	454	15802	333	73.348	20582	121	26.652	1230	Q3	-4780
	Velagapudi Ramakrishna Siddhartha Engineering College	1182	10510	867	73.3503	20581	315	26.6497	1231	Q3	-10071
	Harish Chandra Research Institute	1002	11349	735	73.3533	20580	267	26.6467	1232	Q3	-9231
	SickKids Research Institute	638	13791	468	73.3542	20579	170	26.6458	1233	Q3	-6788
	Centre Interdisciplinaire de Recherche en Musique, Médias et Technologie	214	19494	157	73.3645	20578	57	26.6355	1234	Q3	-1084
	University of Azad Jammu and Kashmir	552	14666	405	73.3696	20577	147	26.6304	1235	Q3	-5911
	N.D. Zelinsky Institute of Organic Chemistry, Russian Academy of Sciences	7865	3806	5771	73.3757	20576	2094	26.6243	1236	Q3	-16770
	GSI Helmholtz Centre for Heavy Ion Research GmbH	21171	1878	15535	73.3787	20575	5636	26.6213	1237	Q3	-18697
	Skyline University College	1465	9448	1075	73.3788	20574	390	26.6212	1238	Q3	-11126
	CSIC - Instituto de Estructura de la Materia (IEM)	1206	10410	885	73.3831	20573	321	26.6169	1239	Q3	-10163
	Universität Hamburg	123135	366	90377	73.3967	20572	32758	26.6033	1240	Q3	-20206
	London Academy of Science and Business	594	14218	436	73.4007	20571	158	26.5993	1241	Q3	-6353
	Istituto di Biostrutture e Bioimmagini	752	12878	552	73.4043	20570	200	26.5957	1242	Q3	-7692
	Deenbandhu Chhotu Ram University of Science and Technology	2298	7552	1687	73.4117	20569	611	26.5883	1243	Q3	-13017
	Al-Iraqia University	79	21563	58	73.4177	20568	21	26.5823	1244	Q3	995
	ICAR - National Dairy Research Institute	1298	10041	953	73.4206	20567	345	26.5794	1245	Q3	-10526
	Stella Maris College	414	16309	304	73.43	20566	110	26.57	1246	Q3	-4257
	Fusion for Energy	892	11938	655	73.4305	20565	237	26.5695	1247	Q3	-8627
	Centre d’Études Biologiques de Chizé (CEBC)	6188	4356	4544	73.4324	20564	1644	26.5676	1248	Q3	-16208
	State Grid Zhejiang Electric Power Company Research Institute	335	17486	246	73.4328	20562	89	26.5672	1249	Q3	-3076
	University Clinical Center Tuzla	335	17486	246	73.4328	20562	89	26.5672	1249	Q3	-3076
	Key Laboratory of Embedded System and Service Computing, Ministry of Education	975	11486	716	73.4359	20561	259	26.5641	1251	Q3	-9075
	The Hymenoptera Institute	324	17656	238	73.4568	20560	86	26.5432	1252	Q3	-2904
	Islamic Azad University, Central Tehran Branch	2069	7973	1520	73.4654	20559	549	26.5346	1253	Q3	-12586
	Ghazi University	1900	8299	1396	73.4737	20558	504	26.5263	1254	Q3	-12259
	Optelligence LLC	396	16545	291	73.4848	20557	105	26.5152	1255	Q3	-4012
	Kreavet	464	15675	341	73.4914	20556	123	26.5086	1256	Q3	-4881
	Atatürk Üniversitesi	14576	2524	10714	73.5044	20555	3862	26.4956	1257	Q3	-18031
	Faculty of Agriculture	21642	1845	15908	73.5052	20554	5734	26.4948	1258	Q3	-18709
	Industrial Systems Institute	253	18844	186	73.5178	20553	67	26.4822	1259	Q3	-1709
	Liaoning Petrochemical University	1958	8188	1440	73.5444	20552	518	26.4556	1260	Q3	-12364
	Xinjiang Technical Institute of Physics and Chemistry	11565	2960	8506	73.5495	20551	3059	26.4505	1261	Q3	-17591
	Bangladesh Wheat and Maize Research Institute	1199	10442	882	73.5613	20550	317	26.4387	1262	Q3	-10108
	Instytut Psychologii Polskiej Akademii Nauk	522	14998	384	73.5632	20549	138	26.4368	1263	Q3	-5551
	Hrvatska akademija znanosti i umjetnosti	1113	10817	819	73.5849	20548	294	26.4151	1264	Q3	-9731
	Royal Observatory of Belgium	814	12437	599	73.5872	20547	215	26.4128	1265	Q3	-8110
	Kunming Institute of Botany	22107	1813	16268	73.5876	20546	5839	26.4124	1266	Q3	-18733
	Institute of Strength Physics and Materials Science, Siberian Branch, Russian Academy of Sciences	1083	10950	797	73.5919	20545	286	26.4081	1267	Q3	-9595
	Faculty of Nursing	360	17119	265	73.6111	20544	95	26.3889	1268	Q3	-3425
	Institut Européen de Chimie et Biologie	686	13361	505	73.6152	20543	181	26.3848	1269	Q3	-7182
	Sanming University	766	12772	564	73.6292	20542	202	26.3708	1270	Q3	-7770
	Université Cadi Ayyad	1654	8892	1218	73.6397	20541	436	26.3603	1271	Q3	-11649
	Clienia Littenheid AG	353	17212	260	73.6544	20540	93	26.3456	1272	Q3	-3328
	University of Diyala	1204	10421	887	73.6711	20539	317	26.3289	1273	Q3	-10118
	West Visayas State University	209	19590	154	73.6842	20538	55	26.3158	1274	Q3	-948
	Laser Zentrum Hannover e.V.	327	17611	241	73.7003	20537	86	26.2997	1275	Q3	-2926
	Davangere University	8179	3703	6029	73.7132	20536	2150	26.2868	1276	Q3	-16833
	Senckenberg Centre for Human Evolution and Palaeoenvironment	1712	8750	1262	73.715	20535	450	26.285	1277	Q3	-11785
	Maulana Abul Kalam Azad University of Technology	1904	8291	1404	73.7395	20534	500	26.2605	1278	Q3	-12243
	Italian Workers‘ Compensation Authority	377	16839	278	73.7401	20533	99	26.2599	1279	Q3	-3694
	Klinička bolnica Dubrava	743	12954	548	73.755	20532	195	26.245	1280	Q3	-7578
	Instituto Tecnológico Vale	1730	8708	1276	73.7572	20531	454	26.2428	1281	Q3	-11823
	State Key Laboratory of Nuclear Physics and Technology	4026	5604	2970	73.7705	20530	1056	26.2295	1282	Q3	-14926
	King Faisal University	21121	1885	15583	73.7797	20529	5538	26.2203	1283	Q3	-18644
	Guru Nanak Dev Engineering College, Ludhiana	393	16586	290	73.7913	20528	103	26.2087	1284	Q3	-3942
	Complejo Hospitalario La Mancha Centro	779	12674	575	73.8126	20527	204	26.1874	1285	Q3	-7853
	University Hawaii Institute for Astronomy	18614	2085	13741	73.8208	20526	4873	26.1792	1286	Q3	-18441
	Universitatea din Oradea, Facultatea de Medicina	2842	6785	2098	73.8213	20525	744	26.1787	1287	Q3	-13740
	National University of Science & Technology (MISIS)	21669	1842	15999	73.8336	20524	5670	26.1664	1288	Q3	-18682
	Rivers State University	772	12726	570	73.8342	20523	202	26.1658	1289	Q3	-7797
	Neurosurgical Associates of Lancaster	558	14600	412	73.8351	20522	146	26.1649	1290	Q3	-5922
	Minia University	344	17345	254	73.8372	20520	90	26.1628	1291	Q3	-3175
	Royal Surrey NHS Foundation Trust	172	20248	127	73.8372	20520	45	26.1628	1291	Q3	-272
	NEIKER, Basque Institute for Agricultural Research and Development	608	14086	449	73.8487	20519	159	26.1513	1293	Q3	-6433
	Morton Photonics Inc.	348	17292	257	73.8506	20518	91	26.1494	1294	Q3	-3226
	Tzu Chi University	2888	6725	2133	73.8573	20517	755	26.1427	1295	Q3	-13792
	Manipal University Jaipur	655	13642	484	73.8931	20516	171	26.1069	1296	Q3	-6874
	Instituto Argentino de Nivologia, Glaciologia y Ciencias Ambientales	1130	10746	835	73.8938	20515	295	26.1062	1297	Q3	-9769
	Leibniz Institute for Applied Geophysics (LIAG)	682	13394	504	73.9003	20514	178	26.0997	1298	Q3	-7120
	Blue Origin	2242	7638	1657	73.9072	20513	585	26.0928	1299	Q3	-12875
	Furman University	755	12860	558	73.9073	20512	197	26.0927	1300	Q3	-7652
	Anna Freud Centre	602	14151	445	73.9203	20511	157	26.0797	1301	Q3	-6360
	Hospital Quironsalud Bizkaia	1668	8860	1233	73.9209	20510	435	26.0791	1302	Q3	-11650
	Global Earthquake Model Foundation	821	12403	607	73.9342	20509	214	26.0658	1303	Q3	-8106
	Faculté des Sciences de Monastir	2526	7200	1868	73.9509	20508	658	26.0491	1304	Q3	-13308
	Zoologische Staatssammlung München	2004	8108	1482	73.9521	20507	522	26.0479	1305	Q3	-12399
	Vali-e-Asr University of Rafsanjan	933	11701	690	73.955	20506	243	26.045	1306	Q3	-8805
	Centre de Recherche Entomologique de Cotonou	503	15209	372	73.9563	20505	131	26.0437	1307	Q3	-5296
	Global Schistosomiasis Alliance	1087	10935	804	73.965	20504	283	26.035	1308	Q3	-9569
	ABF Analytisch-Biologisches Forschungslabor GmbH	242	19036	179	73.9669	20503	63	26.0331	1309	Q3	-1467
	Marienkrankenhaus	1622	8992	1200	73.9827	20502	422	26.0173	1310	Q3	-11510
	The British Museum	173	20231	128	73.9884	20501	45	26.0116	1311	Q3	-270
	Okayama University of Science	1734	8701	1283	73.9908	20500	451	26.0092	1312	Q3	-11799
	INFN, Laboratori Nazionali Di Frascati	2057	8003	1522	73.9912	20499	535	26.0088	1313	Q3	-12496
	Simons Foundation	52810	857	39076	73.9936	20498	13734	26.0064	1314	Q3	-19641
	College of Agriculture	1169	10567	865	73.9949	20497	304	26.0051	1315	Q3	-9930
	Unidad de Biofísica (UPV/EHU, CSIC)	1512	9288	1119	74.0079	20496	393	25.9921	1316	Q3	-11208
	University of Garmian	458	15743	339	74.0175	20495	119	25.9825	1317	Q3	-4752
	Città Metropolitana di Roma Capitale	358	17148	265	74.0223	20494	93	25.9777	1318	Q3	-3346
	RT Solutions Inc.	493	15309	365	74.0365	20493	128	25.9635	1319	Q3	-5184
	Departement Computerwetenschappen	451	15840	334	74.0576	20492	117	25.9424	1320	Q3	-4652
	Haldia Institute of Technology	108	21206	80	74.0741	20491	28	25.9259	1321	Q3	715
	Wadia Institute of Himalayan Geology	1354	9803	1003	74.0768	20490	351	25.9232	1322	Q3	-10687
	Lomonosov Moscow State University	68803	672	50970	74.0811	20489	17833	25.9189	1323	Q3	-19817
	Cardiovascular Imaging Technologies	741	12966	549	74.0891	20488	192	25.9109	1324	Q3	-7522
	Istituto Nazionale di Fisica Nucleare, Sezione di Napoli	4338	5379	3214	74.0894	20487	1124	25.9106	1325	Q3	-15108
	Naval University of Engineering	2281	7572	1690	74.0903	20486	591	25.9097	1326	Q3	-12914
	Lebanese American University	9361	3413	6937	74.1053	20485	2424	25.8947	1327	Q3	-17072
	Laboratoire de Physique des Interfaces et des Couches Minces	1769	8614	1311	74.1097	20484	458	25.8903	1328	Q3	-11870
	Universitas Raharja	452	15832	335	74.115	20483	117	25.885	1329	Q3	-4651
	Key Laboratory of Mesoscopic Chemistry of Ministry of Education	707	13217	524	74.116	20482	183	25.884	1330	Q3	-7265
	Istituto Di Ricerca Per La Protezione Idrogeologica, Perugia	340	17399	252	74.1176	20481	88	25.8824	1331	Q3	-3082
	Université de Toulon	398	16516	295	74.1206	20480	103	25.8794	1332	Q3	-3964
	Nirvana Skin Clinic	313	17839	232	74.1214	20479	81	25.8786	1333	Q3	-2640
	Sher-e-Kashmir University of Agricultural Sciences and Technology of Jammu	1210	10397	897	74.1322	20478	313	25.8678	1334	Q3	-10081
	Moscow Aviation Institute (National Research University)	1149	10669	852	74.1514	20477	297	25.8486	1335	Q3	-9808
	Air University Islamabad	4532	5245	3361	74.1615	20476	1171	25.8385	1336	Q3	-15231
	University Institute of Maia	1405	9635	1042	74.1637	20475	363	25.8363	1337	Q3	-10840
	V.S. Sobolev Institute of Geology and Mineralogy of the Siberian Branch of the RAS	1599	9046	1186	74.1714	20474	413	25.8286	1338	Q3	-11428
	Sveučilište u Zagrebu, Farmaceutsko Biokemijski Fakultet	2536	7185	1881	74.1719	20473	655	25.8281	1339	Q3	-13288
	Chemical Metrology Division	1119	10796	830	74.1734	20472	289	25.8266	1340	Q3	-9676
	Federal Urdu University of Arts	1371	9747	1017	74.1794	20470	354	25.8206	1341	Q3	-10723
	Universite d'Artois	457	15755	339	74.1794	20470	118	25.8206	1341	Q3	-4715
	Irbid National University	124	20997	92	74.1935	20469	32	25.8065	1343	Q3	528
	Vidyasagar University	2488	7255	1846	74.1961	20468	642	25.8039	1344	Q3	-13213
	Faculty of Pharmacy	30924	1370	22945	74.198	20467	7979	25.802	1345	Q3	-19097
	Ibb University	764	12789	567	74.2147	20466	197	25.7853	1346	Q3	-7677
	AdventHealth Global Robotics Institute	1121	10787	832	74.2194	20465	289	25.7806	1347	Q3	-9678
	NASC Complex	834	12313	619	74.2206	20464	215	25.7794	1348	Q3	-8151
	National Institutes of Natural Sciences - Institute for Molecular Science	1855	8412	1377	74.2318	20463	478	25.7682	1349	Q3	-12051
	Centro Nacional de Pesquisa em Energia e Materiais	163	20390	121	74.2331	20462	42	25.7669	1350	Q3	-72
	National Chin-Yi University of Technology	1343	9845	997	74.2368	20461	346	25.7632	1351	Q3	-10616
	G.A. Krestov Institute of Solution Chemistry of the Russian Academy of Sciences	559	14585	415	74.2397	20460	144	25.7603	1352	Q3	-5875
	City University of Science & Information Technology, Peshawar	1720	8730	1277	74.2442	20459	443	25.7558	1353	Q3	-11729
	Private Practice for Dermatology & Aesthetics Dr. Tatjana Pavicic	505	15187	375	74.2574	20458	130	25.7426	1354	Q3	-5271
	Hanoi University of Industry	579	14387	430	74.266	20457	149	25.734	1355	Q3	-6070
	ORNL Physics Division	960	11558	713	74.2708	20456	247	25.7292	1356	Q3	-8898
	Institut des Hautes Études Scientifiques	12722	2799	9449	74.2729	20455	3273	25.7271	1357	Q3	-17656
	Italian Network of Veterinary Immunology	241	19054	179	74.2739	20454	62	25.7261	1358	Q3	-1400
	OpenAPS	276	18447	205	74.2754	20453	71	25.7246	1359	Q3	-2006
	Srinivas University	696	13288	517	74.2816	20452	179	25.7184	1360	Q3	-7164
	Ashford and St Peter's Hospitals NHS Foundation Trust	210	19568	156	74.2857	20451	54	25.7143	1361	Q3	-883
	Institut Teknologi Sepuluh Nopember	634	13837	471	74.2902	20450	163	25.7098	1362	Q3	-6613
	Riken BNL Research Center	619	13988	460	74.3134	20449	159	25.6866	1363	Q3	-6461
	Prism Analytic Technologies	257	18780	191	74.3191	20448	66	25.6809	1364	Q3	-1668
	New York Psychoanalytic Institute	148	20641	110	74.3243	20447	38	25.6757	1365	Q3	194
	Western Australian Marine Research Laboratories	748	12916	556	74.3316	20446	192	25.6684	1366	Q3	-7530
	University of Central Punjab	1676	8841	1246	74.3437	20445	430	25.6563	1367	Q3	-11604
	Punjab University College of Pharmacy	347	17303	258	74.3516	20444	89	25.6484	1368	Q3	-3141
	London Vision Clinic	753	12873	560	74.3692	20443	193	25.6308	1369	Q3	-7570
	GMR Institute of Technology	238	19102	177	74.3697	20442	61	25.6303	1370	Q3	-1340
	Faculté des Sciences Dhar El Mahraz, Université Sidi Mohamed Ben Abdellah	1245	10247	926	74.3775	20441	319	25.6225	1371	Q3	-10194
	Sano Centre for Computational Medicine	254	18824	189	74.4094	20440	65	25.5906	1372	Q3	-1616
	New England Aquarium	563	14540	419	74.4227	20439	144	25.5773	1373	Q3	-5899
	Queensland Government	579	14387	431	74.4387	20438	148	25.5613	1374	Q3	-6051
	Veterinary Teaching Hospital	180	20104	134	74.4444	20437	46	25.5556	1375	Q3	-333
	Nicola Giannettasio Hospital	1765	8626	1314	74.4476	20436	451	25.5524	1376	Q3	-11810
	Institute for Problems of Materials Science National Academy of Sciences in Ukraine	1813	8514	1350	74.4622	20435	463	25.5378	1377	Q3	-11921
	Rangamati Science and Technology University	251	18880	187	74.502	20434	64	25.498	1378	Q3	-1554
	Nove de Julho Hospital	522	14998	389	74.5211	20433	133	25.4789	1379	Q3	-5435
	National Council on Radiation Protection and Measurements	1339	9866	998	74.5332	20432	341	25.4668	1380	Q3	-10566
	Victoria University Business School	432	16070	322	74.537	20431	110	25.463	1381	Q3	-4361
	Universidade Federal do Amapa	1029	11205	767	74.5384	20430	262	25.4616	1382	Q3	-9225
	Faculty of Education	511	15123	381	74.5597	20429	130	25.4403	1383	Q3	-5306
	Hovione FarmaCiencia SA	291	18180	217	74.5704	20428	74	25.4296	1384	Q3	-2248
	University of Warsaw	30742	1374	22925	74.5722	20427	7817	25.4278	1385	Q3	-19053
	ALOSA TB ACADEMY	476	15523	355	74.5798	20426	121	25.4202	1386	Q3	-4903
	German University of Technology in Oman	240	19070	179	74.5833	20425	61	25.4167	1387	Q3	-1355
	Kapteyn Instituut	7788	3827	5809	74.5891	20424	1979	25.4109	1388	Q3	-16597
	Institute of Infrastructure Technology Research and Management	1555	9161	1160	74.5981	20423	395	25.4019	1389	Q3	-11262
	Universitas Jember	1150	10665	858	74.6087	20422	292	25.3913	1390	Q3	-9757
	Institut Cavanilles de Biodiversitat i Biologia Evolutiva	386	16704	288	74.6114	20421	98	25.3886	1391	Q3	-3717
	(AfricaRice)	776	12699	579	74.6134	20420	197	25.3866	1392	Q3	-7721
	Institut fur lonenphysik und Angewandte Physik	847	12221	632	74.6163	20419	215	25.3837	1393	Q3	-8198
	COMSATS University Islamabad, Sahiwal Campus	4764	5100	3556	74.6432	20418	1208	25.3568	1394	Q3	-15318
	Sichuan University of Science & Engineering	2324	7515	1735	74.6558	20417	589	25.3442	1395	Q3	-12902
	Cellular and Molecular Research Center (ZAUMS)	659	13611	492	74.6586	20416	167	25.3414	1396	Q3	-6805
	Ilma University	6115	4396	4566	74.6688	20415	1549	25.3312	1397	Q3	-16019
	Szegedi Tudományegyetem (SZTE)	21447	1866	16015	74.6724	20414	5432	25.3276	1398	Q3	-18548
	Beijing Obstertrics and Gynecology Hospital, Capital Medical University	841	12256	628	74.673	20413	213	25.327	1399	Q3	-8157
	KDDI Research, Inc.	790	12585	590	74.6835	20411	200	25.3165	1400	Q3	-7826
	Saveh University of Medical Sciences	237	19123	177	74.6835	20411	60	25.3165	1400	Q3	-1288
	Nationalpark Bayerischer Wald	2058	7999	1537	74.6842	20410	521	25.3158	1402	Q3	-12411
	EGG Idaho, Inc.	245	18981	183	74.6939	20409	62	25.3061	1403	Q3	-1428
	Instytut Fizjologii i Patologii Słuchu, Warszawa	1253	10218	936	74.7007	20408	317	25.2993	1404	Q3	-10190
	College of Resources and Civil Engineering, Northeastern University	7956	3764	5944	74.7109	20407	2012	25.2891	1405	Q3	-16643
	Da/sec - Biometrics and Internet Security Research Group	621	13972	464	74.7182	20406	157	25.2818	1406	Q3	-6434
	Mechanical Engineering Research Institute, Russian Academy of Sciences	451	15840	337	74.7228	20405	114	25.2772	1407	Q3	-4565
	Nipissing University	1009	11301	754	74.7275	20404	255	25.2725	1408	Q3	-9103
	Universidad Finis Terrae	368	16992	275	74.7283	20403	93	25.2717	1409	Q3	-3411
	Thammasat University	3099	6474	2316	74.7338	20402	783	25.2662	1410	Q3	-13928
	Osservatorio Astronomico di Trieste	1350	9816	1009	74.7407	20401	341	25.2593	1411	Q3	-10585
	Infinera Corperation	293	18142	219	74.744	20400	74	25.256	1412	Q3	-2258
	Adekunle Ajasin University	883	12009	660	74.7452	20399	223	25.2548	1413	Q3	-8390
	Nuclear Power Institute of China	396	16545	296	74.7475	20398	100	25.2525	1414	Q3	-3853
	Fisheries and Oceans Canada	3451	6093	2580	74.7609	20397	871	25.2391	1415	Q3	-14304
	The Institute for Physics of Microstructures of the Russian Academy of Sciences	210	19568	157	74.7619	20396	53	25.2381	1416	Q3	-828
	Shandong Technology and Business University	317	17782	237	74.7634	20395	80	25.2366	1417	Q3	-2613
	Northern Technical University	955	11588	714	74.7644	20394	241	25.2356	1418	Q3	-8806
	Aerospace Corporation, USA	2271	7586	1698	74.7688	20393	573	25.2312	1419	Q3	-12807
	GSFC University, Vadodara	333	17507	249	74.7748	20392	84	25.2252	1420	Q3	-2885
	American University of the Middle East	2050	8019	1533	74.7805	20391	517	25.2195	1421	Q3	-12372
	Praedicare Inc.	698	13270	522	74.7851	20390	176	25.2149	1422	Q3	-7120
	Institute for Urologic Excellence	238	19102	178	74.7899	20389	60	25.2101	1423	Q3	-1287
	Pulp and Paper Research Division	274	18471	205	74.8175	20388	69	25.1825	1424	Q3	-1917
	Scuola Universitaria Professionale della Svizzera Italiana	147	20663	110	74.8299	20387	37	25.1701	1425	Q3	276
	Fortescue Metals Group Ltd.	608	14086	455	74.8355	20386	153	25.1645	1426	Q3	-6300
	Vall d´Hebron Hospital Campus	485	15410	363	74.8454	20385	122	25.1546	1427	Q3	-4975
	University of Calcutta	5117	4894	3830	74.8485	20384	1287	25.1515	1428	Q3	-15490
	Universidade do Estado do Amazonas	1309	9989	980	74.8663	20383	329	25.1337	1429	Q3	-10394
	Wuhan Institute of Technology	21093	1890	15792	74.8684	20382	5301	25.1316	1430	Q3	-18492
	Sathyabama Institute of Science and Technology	2853	6770	2136	74.8686	20381	717	25.1314	1431	Q3	-13611
	Laboratoire de Thermique Interfaces et Environnement	195	19829	146	74.8718	20380	49	25.1282	1432	Q3	-551
	Hochschule Esslingen	589	14275	441	74.8727	20379	148	25.1273	1433	Q3	-6104
	Department of Space Flight Systems	207	19627	155	74.8792	20378	52	25.1208	1434	Q3	-751
	Ningbo University of Finance & Economics	2759	6883	2066	74.8822	20377	693	25.1178	1435	Q3	-13494
	Osaka Electro-Communication University	223	19359	167	74.8879	20376	56	25.1121	1436	Q3	-1017
	CSIC - Instituto de Fisica Fundamental (IFF)	4442	5306	3327	74.8987	20375	1115	25.1013	1437	Q3	-15069
	Behbahan Khatam Alanbia University of Technology	1514	9280	1134	74.9009	20374	380	25.0991	1438	Q3	-11094
	Mepco Schlenk Engineering College	2656	7005	1990	74.9247	20373	666	25.0753	1439	Q3	-13368
	Peter the Great St. Petersburg Polytechnic University	8484	3611	6357	74.9293	20372	2127	25.0707	1440	Q3	-16761
	Institute of Ecology, Tallinn	750	12899	562	74.9333	20371	188	25.0667	1441	Q3	-7472
	Martha-Maria Hospital Nuremberg	539	14808	404	74.9536	20370	135	25.0464	1442	Q3	-5562
	University of Szeged Faculty of Pharmacy	1653	8894	1239	74.9546	20369	414	25.0454	1443	Q3	-11475
	Tashkent Institute of Irrigation and Agricultural Mechanization Engineers National Research University	555	14633	416	74.955	20368	139	25.045	1444	Q3	-5735
	NSF's NOIRLab	1158	10632	868	74.9568	20367	290	25.0432	1445	Q3	-9735
	Universidad Bernardo O'Higgins	1174	10546	880	74.9574	20366	294	25.0426	1446	Q3	-9820
	Institute of HIV Research and Innovation	1027	11216	770	74.9757	20365	257	25.0243	1447	Q3	-9149
	MIT Haystack Observatory	4242	5457	3181	74.9882	20364	1061	25.0118	1448	Q3	-14907
	Istituto di Cristallografia	660	13600	495	75	20359	165	25	1449	Q3	-6759
	Lokman Hekim Üniversitesi	392	16602	294	75	20359	98	25	1449	Q3	-3757
	Chandubhai S Patel Institute of Technology	364	17057	273	75	20359	91	25	1449	Q3	-3302
	Universitas Djuanda	340	17399	255	75	20359	85	25	1449	Q3	-2960
	INTERA Inc.	192	19880	144	75	20359	48	25	1449	Q3	-479
	IRCCS Centro Cardiologico Monzino	14045	2601	10536	75.016	20358	3509	24.984	1454	Q4	-17757
	Fakultní Nemocnice Plzeň	1317	9958	988	75.019	20357	329	24.981	1455	Q4	-10399
	Vera C. Rubin Observatory	825	12374	619	75.0303	20356	206	24.9697	1456	Q4	-7982
	J-PARC Center	633	13851	475	75.0395	20355	158	24.9605	1457	Q4	-6504
	Carl Zeiss	617	14008	463	75.0405	20354	154	24.9595	1458	Q4	-6346
	USDA ARS Soil Drainage Research Unit	609	14072	457	75.0411	20353	152	24.9589	1459	Q4	-6281
	Restek Corporation	341	17381	256	75.0733	20352	85	24.9267	1460	Q4	-2971
	University of Sargodha	12329	2857	9256	75.075	20351	3073	24.925	1461	Q4	-17494
	Tafila Technical University	895	11926	672	75.0838	20350	223	24.9162	1462	Q4	-8424
	Silva Tarouca Research Institute	269	18557	202	75.0929	20349	67	24.9071	1463	Q4	-1792
	Faculté des Sciences Ben M’Sick	799	12535	600	75.0939	20348	199	24.9061	1464	Q4	-7813
	Institut de recherche sur les archéomatériaux - Centre Ernest-Babelon (IRAMAT-CEB)	257	18780	193	75.0973	20347	64	24.9027	1465	Q4	-1567
	Orissa College of Engineering	237	19123	178	75.1055	20346	59	24.8945	1466	Q4	-1223
	State Key Laboratory of Advanced Optical Communication Systems & Networks	2061	7991	1548	75.1092	20345	513	24.8908	1467	Q4	-12354
	University of Buea	1816	8508	1364	75.1101	20344	452	24.8899	1468	Q4	-11836
	Molecular Insight Research Foundation	213	19513	160	75.1174	20343	53	24.8826	1469	Q4	-830
	Michale E. Keeling Center for Comparative Medicine and Research	1183	10502	889	75.1479	20342	294	24.8521	1470	Q4	-9840
	Università degli Studi di Camerino	26874	1542	20197	75.1544	20341	6677	24.8456	1471	Q4	-18799
	Vietnamese Academy of Science and Technology Institute of Chemistry	777	12689	584	75.1609	20340	193	24.8391	1472	Q4	-7651
	Genetic Engineering and Biotechnology Research Institute	1840	8450	1383	75.163	20339	457	24.837	1473	Q4	-11889
	National Nuclear Laboratory	294	18128	221	75.1701	20338	73	24.8299	1474	Q4	-2210
	National Radio Astronomy Observatory Socorro	5399	4748	4060	75.1991	20337	1339	24.8009	1475	Q4	-15589
	USDA Centers for Epidemiology and Animal Health	371	16934	279	75.2022	20336	92	24.7978	1476	Q4	-3402
	Chitkara University, Punjab	4650	5174	3497	75.2043	20335	1153	24.7957	1477	Q4	-15161
	Universidade Estadual de Feira de Santana	359	17134	270	75.2089	20334	89	24.7911	1478	Q4	-3200
	Arignar Anna Government Arts College	1174	10546	883	75.2129	20333	291	24.7871	1479	Q4	-9787
	Schweizerischer Verband der Diagnostikindustrie (SVDI)	117	21090	88	75.2137	20332	29	24.7863	1480	Q4	758
	Szegedi Tudományegyetem Általános Orvostudományi Kar	815	12429	613	75.2147	20331	202	24.7853	1481	Q4	-7902
	Uniwersytet im. Adama Mickiewicza w Poznaniu	13118	2742	9867	75.2173	20330	3251	24.7827	1482	Q4	-17588
	Indian Institute of Management, Visakhapatnam	456	15769	343	75.2193	20329	113	24.7807	1483	Q4	-4560
	Max Planck Institute of Geoanthropology	549	14700	413	75.2277	20328	136	24.7723	1484	Q4	-5628
	Chandigarh University	17486	2186	13156	75.2373	20327	4330	24.7627	1485	Q4	-18141
	Marvel Fusion	840	12267	632	75.2381	20326	208	24.7619	1486	Q4	-8059
	Gujarat Pollution Control Board	4406	5331	3315	75.2383	20325	1091	24.7617	1487	Q4	-14994
	Laboratory of Pathogen Host Interactions	2780	6854	2092	75.2518	20324	688	24.7482	1488	Q4	-13470
	Centre for Ophthalmic Specialised Care (COS)	1180	10518	888	75.2542	20323	292	24.7458	1489	Q4	-9805
	Walailak University	2316	7523	1743	75.2591	20322	573	24.7409	1490	Q4	-12799
	Midnapore College	287	18252	216	75.2613	20321	71	24.7387	1491	Q4	-2069
	Islamic Azad University, Parand Branch	283	18314	213	75.265	20320	70	24.735	1492	Q4	-2006
	Plant Pathology Research Institute	841	12256	633	75.2675	20319	208	24.7325	1493	Q4	-8063
	Akenten Appiah-Menka University of Skills Training and Entrepreneurial Development	651	13673	490	75.2688	20318	161	24.7312	1494	Q4	-6645
	Hartwick College	647	13709	487	75.2705	20317	160	24.7295	1495	Q4	-6608
	Mitsubishi Electric Corporation	453	15818	341	75.2759	20316	112	24.7241	1496	Q4	-4498
	K L Deemed to be University	3649	5908	2747	75.2809	20314	902	24.7191	1497	Q4	-14406
	Hanoi College of Pharmacy	178	20138	134	75.2809	20314	44	24.7191	1497	Q4	-176
	High Pressure Research Center of the Polish Academy of Sciences	3319	6234	2499	75.2938	20313	820	24.7062	1499	Q4	-14079
	Al-Bayan University	745	12938	561	75.302	20312	184	24.698	1500	Q4	-7374
	HITEC University	3197	6376	2408	75.3206	20311	789	24.6794	1501	Q4	-13935
	Lovely Professional University	13315	2702	10029	75.3211	20310	3286	24.6789	1502	Q4	-17608
	Istituto Nazionale Di Geofisica E Vulcanologia, Rome	7529	3901	5672	75.3354	20309	1857	24.6646	1503	Q4	-16408
	United International University	1034	11176	779	75.3385	20308	255	24.6615	1504	Q4	-9132
	Centro de Investigacion Biomedica EuroEspes	649	13698	489	75.3467	20307	160	24.6533	1505	Q4	-6609
	Johanniter-Krankenhaus	714	13167	538	75.3501	20306	176	24.6499	1506	Q4	-7139
	D.A.V. College Pundri	134	20843	101	75.3731	20305	33	24.6269	1507	Q4	538
	Hamdard University	398	16516	300	75.3769	20304	98	24.6231	1508	Q4	-3788
	Universidade Estadual de Ponta Grossa	3441	6106	2594	75.3851	20303	847	24.6149	1509	Q4	-14197
	Novosibirsk State Technical University	565	14522	426	75.3982	20302	139	24.6018	1510	Q4	-5780
	LAPTH Laboratoire d'Annecy-Le-Vieux de Physique Theorique	1269	10161	957	75.4137	20301	312	24.5863	1511	Q4	-10140
	Royal Liverpool University Hospital	749	12908	565	75.4339	20300	184	24.5661	1512	Q4	-7392
	Hanoi University of Science and Technology	1808	8532	1364	75.4425	20299	444	24.5575	1513	Q4	-11767
	North Minzu University	6677	4201	5038	75.453	20298	1639	24.547	1514	Q4	-16097
	ICAR - Central Institute for Research on Cotton Technology, Mumbai	1891	8326	1427	75.4627	20297	464	24.5373	1515	Q4	-11971
	National Centre for Sensor Research	477	15507	360	75.4717	20295	117	24.5283	1516	Q4	-4788
	Fraunhofer Institute for Structural Durability and System Reliability LBF	159	20466	120	75.4717	20295	39	24.5283	1516	Q4	171
	Bells University of Technology	722	13096	545	75.4848	20294	177	24.5152	1518	Q4	-7198
	American Institute of Aeronautics and Astronautics, Inc.	355	17185	268	75.493	20293	87	24.507	1519	Q4	-3108
	CSIC-UPV-CIEMAT - Instituto de Instrumentación para Imagen Molecular	400	16490	302	75.5	20292	98	24.5	1520	Q4	-3802
	Institute of Archaeology and Ethnography of the Siberian Branch of the Russian Academy of Sciences	1094	10898	826	75.5027	20291	268	24.4973	1521	Q4	-9393
	Azienda Ospedaliera Universitaria San Giovanni di Dio e Ruggi d'Aragona - OO. RR. Scuola Medica Salernitana	1478	9400	1116	75.5074	20290	362	24.4926	1522	Q4	-10890
	Intracell Research Group	98	21336	74	75.5102	20289	24	24.4898	1523	Q4	1047
	Ivane Javakhishvili Tbilisi State University	1299	10035	981	75.5196	20288	318	24.4804	1524	Q4	-10253
	University of Warith Al-Anbiyaa	1671	8854	1262	75.5236	20287	409	24.4764	1525	Q4	-11433
	Meenakshi Academy of Higher Education and Research	380	16793	287	75.5263	20286	93	24.4737	1526	Q4	-3493
	CSIC-ICUB - Instituto Botanico de Barcelona (IBB)	417	16271	315	75.5396	20285	102	24.4604	1527	Q4	-4014
	Laboratoire Matériaux Optiques, Photonique et Systèmes	413	16324	312	75.5448	20284	101	24.4552	1528	Q4	-3960
	La Croix du Sud Hospital	638	13791	482	75.5486	20283	156	24.4514	1529	Q4	-6492
	Nara Institute of Science and Technology	22633	1777	17101	75.5578	20282	5532	24.4422	1530	Q4	-18505
	Department of Polymer Chemistry	5390	4753	4073	75.5659	20281	1317	24.4341	1531	Q4	-15528
	Siirt Üniversitesi	2734	6915	2066	75.5669	20280	668	24.4331	1532	Q4	-13365
	Politechnika Warszawska	16218	2301	12256	75.5704	20279	3962	24.4296	1533	Q4	-17978
	North District Hospital Hong Kong	262	18689	198	75.5725	20278	64	24.4275	1534	Q4	-1589
	Sanjivani College of Engineering, Kopargaon	344	17345	260	75.5814	20277	84	24.4186	1535	Q4	-2932
	Najran University	10087	3264	7624	75.5824	20276	2463	24.4176	1536	Q4	-17012
	Institute of Bioorganic Chemistry and Petrochemistry of National Academy of Sciences of Ukraine	127	20956	96	75.5906	20275	31	24.4094	1537	Q4	681
	Stazione Zoologica Anton Dohrn	4343	5376	3283	75.5929	20274	1060	24.4071	1538	Q4	-14898
	Institute for High Pressure Physics, Russian Academy of Sciences	1545	9197	1168	75.5987	20273	377	24.4013	1539	Q4	-11076
	COMSATS University Islamabad, Wah Campus	4402	5334	3328	75.602	20272	1074	24.398	1540	Q4	-14938
	Institute of Nuclear Research, National Academy of Sciences in Ukraine	332	17524	251	75.6024	20271	81	24.3976	1541	Q4	-2747
	Al Ain University	1866	8388	1411	75.6163	20270	455	24.3837	1542	Q4	-11882
	Colorectal Research Center	931	11714	704	75.6176	20269	227	24.3824	1543	Q4	-8555
	Aǧrı İbrahim Çeçen Üniversitesi	1116	10811	844	75.6272	20268	272	24.3728	1544	Q4	-9457
	Trường Đại học Công nghiệp thành phố Hồ Chí Minh	948	11621	717	75.6329	20267	231	24.3671	1545	Q4	-8646
	Ecologie Fonctionnelle et Biogéochimie des Sols et Agrosystèmes (Eco&Sols)	1137	10709	860	75.6376	20266	277	24.3624	1546	Q4	-9557
	Fredrick E. Seitz Materials Research Laboratory	624	13931	472	75.641	20264	152	24.359	1547	Q4	-6333
	Universidad Nacional del Centro de la Provincia de Buenos Aires	312	17852	236	75.641	20264	76	24.359	1547	Q4	-2412
	Pipestone, USA	538	14825	407	75.6506	20263	131	24.3494	1549	Q4	-5438
	CHS du Rouvray	4139	5523	3132	75.6705	20262	1007	24.3295	1550	Q4	-14739
	Enam Medical College and Hospital	670	13509	507	75.6716	20261	163	24.3284	1551	Q4	-6752
	Saiseikai Kumamoto Hospital	773	12718	585	75.6792	20260	188	24.3208	1552	Q4	-7542
	Centro de Investigaciones del Bosque Atlántico, Puerto Iguazu	551	14679	417	75.6806	20259	134	24.3194	1553	Q4	-5580
	Lefke Avrupa Üniversitesi	3073	6511	2326	75.6915	20258	747	24.3085	1554	Q4	-13747
	School of Pedagogical and Technological Education	2325	7514	1760	75.6989	20257	565	24.3011	1555	Q4	-12743
	MD Analytics	675	13455	511	75.7037	20256	164	24.2963	1556	Q4	-6801
	Academy of Sciences and Arts of Bosnia and Herzegovina	173	20231	131	75.7225	20255	42	24.2775	1557	Q4	-24
	Ghulam Ishaq Khan Institute of Engineering Sciences and Technology	1553	9169	1176	75.7244	20254	377	24.2756	1558	Q4	-11085
	PC Sint-Amandus	206	19646	156	75.7282	20253	50	24.2718	1559	Q4	-607
	North Carolina State Museum of Natural Sciences	268	18574	203	75.7463	20252	65	24.2537	1560	Q4	-1678
	UCCa	870	12080	659	75.7471	20251	211	24.2529	1561	Q4	-8171
	Islamic University of Technology	689	13341	522	75.762	20250	167	24.238	1562	Q4	-6909
	Cornell Center for Astrophysics and Planetary Science	12941	2772	9805	75.7669	20249	3136	24.2331	1563	Q4	-17477
	Leonard F. Burlaga, Inc.	582	14358	441	75.7732	20248	141	24.2268	1564	Q4	-5890
	Universidad de la Republica	2514	7222	1905	75.7757	20247	609	24.2243	1565	Q4	-13025
	Forensic Science Centre, Adelaide	1541	9212	1168	75.7949	20246	373	24.2051	1566	Q4	-11034
	General Atomics	7478	3916	5668	75.7957	20245	1810	24.2043	1567	Q4	-16329
	Derriford Hospital	3275	6286	2483	75.8168	20244	792	24.1832	1568	Q4	-13958
	Fujikura Ltd.	918	11782	696	75.817	20243	222	24.183	1569	Q4	-8461
	Virtual University of Pakistan	397	16531	301	75.8186	20242	96	24.1814	1570	Q4	-3711
	Migal Galilee Technology Center Israel	604	14130	458	75.8278	20241	146	24.1722	1571	Q4	-6111
	Politechnika Lubelska	6367	4300	4828	75.8285	20240	1539	24.1715	1572	Q4	-15940
	Nutrition Institute	480	15475	364	75.8333	20239	116	24.1667	1573	Q4	-4764
	MEMC	509	15148	386	75.835	20238	123	24.165	1574	Q4	-5090
	Hartpury University and Hartpury College	149	20623	113	75.8389	20237	36	24.1611	1575	Q4	386
	Banda University of Agriculture and Technology	1453	9492	1102	75.8431	20236	351	24.1569	1576	Q4	-10744
	Cardiovascular Research Center, Kerman University of Medical Sciences	265	18627	201	75.8491	20235	64	24.1509	1577	Q4	-1608
	Bush Heritage Australia	348	17292	264	75.8621	20234	84	24.1379	1578	Q4	-2942
	Mawlana Bhashani Science and Technology University	5324	4781	4039	75.864	20233	1285	24.136	1579	Q4	-15452
	INDEPTH Network	2553	7155	1937	75.8715	20232	616	24.1285	1580	Q4	-13077
	Laboratoire d'Astrophysique de Bordeaux	4792	5084	3636	75.8765	20231	1156	24.1235	1581	Q4	-15147
	St. Vincent Hospital - Indianapolis	456	15769	346	75.8772	20230	110	24.1228	1582	Q4	-4461
	Carl R. Darnall Army Medical Center	195	19829	148	75.8974	20229	47	24.1026	1583	Q4	-400
	The Islamia University of Bahawalpur	20669	1921	15688	75.9011	20228	4981	24.0989	1584	Q4	-18307
	The Enrico Fermi Institute	21667	1843	16446	75.9034	20227	5221	24.0966	1585	Q4	-18384
	Kalasalingam Academy of Research and Education	6723	4184	5103	75.9036	20226	1620	24.0964	1586	Q4	-16042
	Gabriele Monasterio Foundation	1685	8820	1279	75.905	20225	406	24.095	1587	Q4	-11405
	Geociencias Barcelona (GEO3BCN), CSIC	357	17161	271	75.9104	20224	86	24.0896	1588	Q4	-3063
	Faculty of Veterinary Medicine	21529	1859	16343	75.9116	20223	5186	24.0884	1589	Q4	-18364
	Novosibirsk State University	4305	5408	3268	75.9117	20222	1037	24.0883	1590	Q4	-14814
	B. V. Raju Institute of Technology	548	14719	416	75.9124	20221	132	24.0876	1591	Q4	-5502
	Rutherford Appleton Laboratory	9170	3446	6962	75.9215	20220	2208	24.0785	1592	Q4	-16774
	Centre Tecnológic de Telecomunicacions de Catalunya	2031	8064	1542	75.9232	20219	489	24.0768	1593	Q4	-12155
	Huaiyin Institute of Technology	3780	5791	2870	75.9259	20218	910	24.0741	1594	Q4	-14427
	Tekirdağ Namık Kemal Üniversitesi	835	12304	634	75.9281	20217	201	24.0719	1595	Q4	-7913
	Military College of Signals, Rawalpindi	295	18114	224	75.9322	20216	71	24.0678	1596	Q4	-2102
	Mote Marine Laboratory & Aquarium	1126	10763	855	75.9325	20215	271	24.0675	1597	Q4	-9452
	Geological Survey of Canada Vancouver	831	12334	631	75.9326	20214	200	24.0674	1598	Q4	-7880
	Wavepackets LLC	312	17852	237	75.9615	20213	75	24.0385	1599	Q4	-2361
	SR University	2962	6636	2250	75.9622	20212	712	24.0378	1600	Q4	-13576
	ARGANS Ltd	961	11552	730	75.9625	20211	231	24.0375	1601	Q4	-8659
	Istituto Di Scienze Marine, Venice	1490	9354	1132	75.9732	20210	358	24.0268	1602	Q4	-10856
	Hewlett Packard Enterprise	1836	8460	1395	75.9804	20209	441	24.0196	1603	Q4	-11749
	CIMMYT	658	13618	500	75.9878	20208	158	24.0122	1604	Q4	-6590
	Thiru Kolanjiappar Government Arts College	354	17200	269	75.9887	20207	85	24.0113	1605	Q4	-3007
	Groupe de Recherche Action en Santé (GRAS)	679	13420	516	75.9941	20206	163	24.0059	1606	Q4	-6786
	Taishan University	829	12348	630	75.9952	20205	199	24.0048	1607	Q4	-7857
	Departement Neurowetenschappen	8874	3516	6744	75.9973	20204	2130	24.0027	1608	Q4	-16688
	Des Moines University	300	18039	228	76	20202	72	24	1609	Q4	-2163
	Institute of Higher Nervous Activity and Neurophysiology of RAS	300	18039	228	76	20202	72	24	1609	Q4	-2163
	Kazan Federal University	7355	3960	5590	76.0027	20201	1765	23.9973	1611	Q4	-16241
	WSP Environment and Infrastructure Canada Limited	746	12931	567	76.0054	20200	179	23.9946	1612	Q4	-7269
	Research Center of Tropical and Infectious Diseases, Kerman University of Medical Sciences	4076	5571	3098	76.0059	20199	978	23.9941	1613	Q4	-14628
	Universidad Adolfo Ibáñez	9715	3344	7384	76.0062	20198	2331	23.9938	1614	Q4	-16854
	AGH University of Krakow	23801	1693	18092	76.0136	20197	5709	23.9864	1615	Q4	-18504
	Norsk Polarinstitutt	3550	6000	2699	76.0282	20196	851	23.9718	1616	Q4	-14196
	Instituto Tecnológico de Costa Rica	267	18596	203	76.03	20195	64	23.97	1617	Q4	-1599
	Erode Sengunthar Engineering College	217	19446	165	76.0369	20194	52	23.9631	1618	Q4	-748
	Zoologisches Forschungsmuseum Alexander Koenig	3169	6403	2410	76.0492	20193	759	23.9508	1619	Q4	-13790
	Nandalal Ghosh B. T. College	238	19102	181	76.0504	20192	57	23.9496	1620	Q4	-1090
	USL Toscana Centro	1090	10919	829	76.055	20191	261	23.945	1621	Q4	-9272
	University of Zambia School of Medicine	468	15631	356	76.0684	20190	112	23.9316	1622	Q4	-4559
	Senckenberg Forschungsinstitut und Naturmuseum	1956	8196	1488	76.0736	20189	468	23.9264	1623	Q4	-11993
	Faculty of Fine Arts and Music	230	19265	175	76.087	20188	55	23.913	1624	Q4	-923
	National Institute of Technology Silchar	6178	4362	4701	76.0926	20187	1477	23.9074	1625	Q4	-15825
	Southern Federal University	7761	3829	5906	76.0984	20186	1855	23.9016	1626	Q4	-16357
	National Optical Astronomy Observatory	5165	4864	3931	76.1084	20185	1234	23.8916	1627	Q4	-15321
	The Children’s Hospital at Montefiore	586	14305	446	76.1092	20184	140	23.8908	1628	Q4	-5879
	BCMaterials - Basque Center for Materials, Applications and Nanostructures	1198	10449	912	76.1269	20183	286	23.8731	1629	Q4	-9734
	Amity University, West Bengal	1355	9798	1032	76.1624	20182	323	23.8376	1630	Q4	-10384
	K.Ramakrishnan College of Engineering	1343	9845	1023	76.1727	20181	320	23.8273	1631	Q4	-10336
	Haverford College	6973	4094	5312	76.1795	20180	1661	23.8205	1632	Q4	-16086
	Université des Sciences	907	11865	691	76.1852	20179	216	23.8148	1633	Q4	-8314
	Technische Universität Dortmund	44457	998	33872	76.1905	20177	10585	23.8095	1634	Q4	-19179
	Naval Materials Research Laboratory India	273	18479	208	76.1905	20177	65	23.8095	1634	Q4	-1698
	South Infirmary-Victoria University Hospital	353	17212	269	76.204	20176	84	23.796	1636	Q4	-2964
	University of Applied Sciences	307	17937	234	76.2215	20175	73	23.7785	1637	Q4	-2238
	WestCHEM	858	12144	654	76.2238	20174	204	23.7762	1638	Q4	-8030
	Harvard-Smithsonian Center for Astrophysics	73238	629	55830	76.2309	20173	17408	23.7691	1639	Q4	-19544
	Sensor Signal and Information Processing (SenSIP) Center	505	15187	385	76.2376	20172	120	23.7624	1640	Q4	-4985
	Ehime Prefectural Central Hospital	1002	11349	764	76.2475	20171	238	23.7525	1641	Q4	-8822
	ENDOC Center for Endocrine Tumors	1082	10959	825	76.2477	20170	257	23.7523	1642	Q4	-9211
	National Research Nuclear University MEPhI	7564	3891	5768	76.2559	20169	1796	23.7441	1643	Q4	-16278
	IUCN Global Marine and Polar Programme and World Commission on Protected Areas	805	12501	614	76.2733	20168	191	23.7267	1644	Q4	-7667
	Istituto Di Struttura Della Materia, Montellibreti	1273	10145	971	76.2765	20167	302	23.7235	1645	Q4	-10022
	Eötvös Loránd Tudományegyetem	28104	1480	21437	76.2774	20166	6667	23.7226	1646	Q4	-18686
	Haugesund Hospital	506	15181	386	76.2846	20165	120	23.7154	1647	Q4	-4984
	Ospedale Maggiore	987	11419	753	76.2918	20164	234	23.7082	1648	Q4	-8745
	MSC Software Ltd.	173	20231	132	76.3006	20163	41	23.6994	1649	Q4	68
	Rotterdam University of Applied Sciences	477	15507	364	76.3103	20162	113	23.6897	1650	Q4	-4655
	ICAR - Central Soil Salinity Research Institute, Karnal	1030	11197	786	76.3107	20161	244	23.6893	1651	Q4	-8964
	Department of Geoscience & Engineering, TU Delft	743	12954	567	76.3122	20160	176	23.6878	1652	Q4	-7206
	The Open University of Japan	2504	7232	1911	76.3179	20159	593	23.6821	1653	Q4	-12927
	Leibniz-Institut für Plasmaforschung und Technologie e.V.	5736	4583	4378	76.325	20158	1358	23.675	1654	Q4	-15575
	Centro Internacional de Entrenamiento e Investigaciones Medicas	613	14042	468	76.3458	20157	145	23.6542	1655	Q4	-6115
	Osservatorio Astrofisico Di Arcetri	2110	7891	1611	76.3507	20156	499	23.6493	1656	Q4	-12265
	Geological Survey of Canada - Calgary	1387	9698	1059	76.3518	20155	328	23.6482	1657	Q4	-10457
	Norwegian Academy of Music	478	15496	365	76.3598	20154	113	23.6402	1658	Q4	-4658
	ICAR – Central Citrus Research Institute, Nagpur	440	15969	336	76.3636	20153	104	23.6364	1659	Q4	-4184
	Samuel Ginn College of Engineering	11082	3047	8463	76.3671	20152	2619	23.6329	1660	Q4	-17105
	Bahçeşehir Üniversitesi	2116	7880	1616	76.3705	20151	500	23.6295	1661	Q4	-12271
	Faculdade de Ciências, Universidade de Lisboa	19088	2038	14578	76.3726	20150	4510	23.6274	1662	Q4	-18112
	Belarusian National Technical University	326	17626	249	76.3804	20149	77	23.6196	1663	Q4	-2523
	Borealis GmbH	271	18523	207	76.3838	20148	64	23.6162	1664	Q4	-1625
	Creative LIBS Solutions	822	12395	628	76.399	20147	194	23.601	1665	Q4	-7752
	National Space Science Center	2907	6702	2221	76.4018	20146	686	23.5982	1666	Q4	-13444
	Mindanao State University – Iligan Institute of Technology	1034	11176	790	76.4023	20145	244	23.5977	1667	Q4	-8969
	Akita University	3461	6077	2645	76.423	20144	816	23.577	1668	Q4	-14067
	Acadia University	3406	6139	2603	76.424	20143	803	23.576	1669	Q4	-14004
	Makerere University College of Health Sciences	1438	9534	1099	76.4256	20142	339	23.5744	1670	Q4	-10608
	Iğdır Üniversitesi	1277	10123	976	76.4291	20141	301	23.5709	1671	Q4	-10018
	Karpagam Institute of Technology	471	15589	360	76.4331	20140	111	23.5669	1672	Q4	-4551
	Université 20 Août 1955-Skikda	1825	8492	1395	76.4384	20139	430	23.5616	1673	Q4	-11647
	Nippon Telegraph and Telephone Corporation, Ntt Device Technology Laboratories	467	15644	357	76.4454	20138	110	23.5546	1674	Q4	-4494
	Universidad de Santiago de Compostela	88610	510	67740	76.4474	20137	20870	23.5526	1675	Q4	-19627
	CSIC-IEO-COB - Centro Oceanográfico de Illes Balears	1907	8284	1458	76.4552	20136	449	23.5448	1676	Q4	-11852
	Universitatea Transilvania din Brașov	8053	3741	6157	76.456	20135	1896	23.544	1677	Q4	-16394
	The Islamic University, Najaf	1606	9028	1228	76.4633	20134	378	23.5367	1678	Q4	-11106
	University of Anbar	2384	7402	1823	76.4681	20133	561	23.5319	1679	Q4	-12731
	Academy of History of Health Care Art	306	17949	234	76.4706	20132	72	23.5294	1680	Q4	-2183
	Instituto Nacional de Investigaciones Forestales, Agricolas y Pecuarias	1518	9272	1161	76.4822	20131	357	23.5178	1681	Q4	-10859
	St. Franziskus-Hospital Münster	2479	7264	1896	76.4825	20130	583	23.5175	1682	Q4	-12866
	German Hyperoxaluria Center	991	11396	758	76.4884	20129	233	23.5116	1683	Q4	-8733
	Aerodyne Research, Inc.	11009	3068	8422	76.501	20128	2587	23.499	1684	Q4	-17060
	Institute of Occupational Medicine	596	14204	456	76.5101	20127	140	23.4899	1685	Q4	-5923
	EQUALIS AB	196	19811	150	76.5306	20125	46	23.4694	1686	Q4	-314
	Centre d'Histoire de Sciences Po	98	21336	75	76.5306	20125	23	23.4694	1686	Q4	1211
	Hawassa University	1892	8323	1448	76.5328	20124	444	23.4672	1688	Q4	-11801
	Ospedale Regina Apostolorum	1057	11073	809	76.5374	20123	248	23.4626	1689	Q4	-9050
	Onze Lieve Vrouw Hospital	3867	5711	2960	76.5451	20122	907	23.4549	1690	Q4	-14411
	Basrah Oil Company	145	20689	111	76.5517	20121	34	23.4483	1691	Q4	568
	Universidad Nacional Mayor de San Marcos	627	13897	480	76.555	20119	147	23.445	1692	Q4	-6222
	MED-EL GmbH	209	19590	160	76.555	20119	49	23.445	1692	Q4	-529
	Parkinson-Klinik Ortenau	529	14929	405	76.5595	20118	124	23.4405	1694	Q4	-5189
	Slezská univerzita v Opave	2552	7161	1954	76.5674	20117	598	23.4326	1695	Q4	-12956
	Bordeaux Colorectal Institute	700	13261	536	76.5714	20116	164	23.4286	1696	Q4	-6855
	Saint Petersburg State Pediatric Medical University	1094	10898	838	76.5996	20115	256	23.4004	1697	Q4	-9217
	Sveučilište u Zagrebu, Prirodoslovno - matematički fakultet	2851	6774	2184	76.6047	20114	667	23.3953	1698	Q4	-13340
	Research and Management	436	16014	334	76.6055	20113	102	23.3945	1699	Q4	-4099
	North China University of Technology	3583	5966	2745	76.6118	20112	838	23.3882	1700	Q4	-14146
	Statistical and Genomic Epidemiology Laboratory, School of Biomedical Sciences, Faculty of Health, Centre for Genomics and Personalised Health, Queensland University of Technology	5379	4757	4121	76.6128	20111	1258	23.3872	1701	Q4	-15354
	Eriez Manufacturing	231	19239	177	76.6234	20109	54	23.3766	1702	Q4	-870
	Research Institute of Food Science and Technology, Mashhad	231	19239	177	76.6234	20109	54	23.3766	1702	Q4	-870
	Faculté des Sciences Aïn Chock	1827	8485	1400	76.6284	20108	427	23.3716	1704	Q4	-11623
	Innovation Center for Advanced Technology, Matrix, Inc.	527	14951	404	76.6603	20107	123	23.3397	1705	Q4	-5156
	Université du Québec en Abitibi-Témiscamingue	3595	5954	2756	76.662	20106	839	23.338	1706	Q4	-14152
	Yerevan State University	1080	10963	828	76.6667	20104	252	23.3333	1707	Q4	-9141
	CHLAREAS	120	21054	92	76.6667	20104	28	23.3333	1707	Q4	950
	PCSIR Laboratories	823	12388	631	76.6707	20103	192	23.3293	1709	Q4	-7715
	ASP Catanzaro	236	19146	181	76.6949	20102	55	23.3051	1710	Q4	-956
	Institut Pasteur de Madagascar	309	17911	237	76.699	20101	72	23.301	1711	Q4	-2190
	University of Wisconsin-Whitewater	249	18929	191	76.7068	20100	58	23.2932	1712	Q4	-1171
	Laboratoire de Physique de la Matière Condensée (LPMC)	395	16561	303	76.7089	20099	92	23.2911	1713	Q4	-3538
	Kirksville College of Osteopathic Medicine	146	20673	112	76.7123	20098	34	23.2877	1714	Q4	575
	Royal Devon and Exeter Hospital	2332	7498	1789	76.7153	20097	543	23.2847	1715	Q4	-12599
	Irkutsk State University	408	16385	313	76.7157	20096	95	23.2843	1716	Q4	-3711
	Laboratoire de Physique et de Chimie de l'Environnement et de l'Espace (LPC2E)	640	13774	491	76.7188	20095	149	23.2812	1717	Q4	-6321
	Snowflake Inc.	829	12348	636	76.7189	20094	193	23.2811	1718	Q4	-7746
	Fondazione Don Carlo Gnocchi	4820	5063	3698	76.722	20093	1122	23.278	1719	Q4	-15030
	Instituto Regional de Investigación y Desarrollo Agroalimentario y Forestal	1650	8903	1266	76.7273	20092	384	23.2727	1720	Q4	-11189
	École Militaire Polytechnique	3083	6498	2366	76.7434	20091	717	23.2566	1721	Q4	-13593
	American University of Ras Al Khaimah	258	18762	198	76.7442	20090	60	23.2558	1722	Q4	-1328
	Instituto Nacional de Ciencias Neurologicas	1200	10439	921	76.75	20089	279	23.25	1723	Q4	-9650
	The Cottage	740	12979	568	76.7568	20088	172	23.2432	1724	Q4	-7109
	Danish Epilepsy Centre, Dianalund	2100	7910	1612	76.7619	20087	488	23.2381	1725	Q4	-12177
	Islamic Azad University, Bushehr Branch	848	12214	651	76.7689	20086	197	23.2311	1726	Q4	-7872
	School of Health	310	17892	238	76.7742	20085	72	23.2258	1727	Q4	-2193
	Mosaiques Diagnostics and Therapeutics AG	1154	10648	886	76.7764	20084	268	23.2236	1728	Q4	-9436
	NTT Access Network Service Systems Laboratories, NTTCorporation	306	17949	235	76.7974	20083	71	23.2026	1729	Q4	-2134
	Universidad Autónoma de Querétaro	5405	4744	4151	76.7993	20082	1254	23.2007	1730	Q4	-15338
	University of Wroclaw	14597	2517	11211	76.8035	20081	3386	23.1965	1731	Q4	-17564
	Uniwersytet Zielonogórski	1940	8218	1490	76.8041	20080	450	23.1959	1732	Q4	-11862
	École des Ponts ParisTech	2229	7670	1712	76.8057	20079	517	23.1943	1733	Q4	-12409
	Chicago Botanic Garden	414	16309	318	76.8116	20078	96	23.1884	1734	Q4	-3769
	Goce Delchev University - Stip	233	19208	179	76.824	20077	54	23.176	1735	Q4	-869
	Tbaiyuan Normal University	462	15699	355	76.8398	20076	107	23.1602	1736	Q4	-4377
	University of Al-Qadisiyah	1412	9610	1085	76.8414	20075	327	23.1586	1737	Q4	-10465
	Boehringer Ingelheim Animal Health	419	16237	322	76.8496	20074	97	23.1504	1738	Q4	-3837
	Anadolu Üniversitesi	7171	4015	5511	76.8512	20073	1660	23.1488	1739	Q4	-16058
	University of Tennessee Space Institute	972	11502	747	76.8519	20072	225	23.1481	1740	Q4	-8570
	Element Six GmbH	242	19036	186	76.8595	20071	56	23.1405	1741	Q4	-1035
	University of Mississippi	27090	1529	20823	76.866	20070	6267	23.134	1742	Q4	-18541
	GATS, Inc.	1189	10478	914	76.8713	20069	275	23.1287	1743	Q4	-9591
	University of Malakand	12729	2798	9785	76.8717	20068	2944	23.1283	1744	Q4	-17270
	University of Wisconsin-Milwaukee	47857	950	36790	76.8749	20067	11067	23.1251	1745	Q4	-19117
	Ntt Corporation, Access Network Service Systems Labs	411	16348	316	76.8856	20066	95	23.1144	1746	Q4	-3718
	Bach Institute of Biochemistry	1272	10149	978	76.8868	20065	294	23.1132	1747	Q4	-9916
	PSGR Krishnammal College for Women	541	14778	416	76.8946	20064	125	23.1054	1748	Q4	-5286
	Plancius Research	537	14837	413	76.9088	20063	124	23.0912	1749	Q4	-5226
	Institute for Information Transmission Problems of the Russian Academy of Sciences	1607	9027	1236	76.9135	20062	371	23.0865	1750	Q4	-11035
	Latvian Biomedical Research and Study Centre	823	12388	633	76.9137	20061	190	23.0863	1751	Q4	-7673
	American International University - Bangladesh	195	19829	150	76.9231	20060	45	23.0769	1752	Q4	-231
	Conservation and Attractions	1322	9940	1017	76.9289	20059	305	23.0711	1753	Q4	-10119
	Scuola Normale Superiore di Pisa	30013	1402	23095	76.95	20058	6918	23.05	1754	Q4	-18656
	Engineering Institute of Technology	243	19016	187	76.9547	20057	56	23.0453	1755	Q4	-1041
	Laboratoire Amiénois de Mathématique Fondamentale et Appliquée (LAMFA)	191	19895	147	76.9634	20056	44	23.0366	1756	Q4	-161
	Great Lakes Laboratory for Fisheries and Aquatic Sciences, Fisheries and Oceans Canada	317	17782	244	76.9716	20055	73	23.0284	1757	Q4	-2273
	GEPI - Galaxies, Etoiles, Physique, Instrumentation	3800	5774	2925	76.9737	20053	875	23.0263	1758	Q4	-14279
	IBHGC Institut de Biomecanique Humaine Georges Charpak	912	11829	702	76.9737	20053	210	23.0263	1758	Q4	-8224
	Environmental Health Engineering Research Center, Kerman University of Medical Sciences	1108	10843	853	76.9856	20052	255	23.0144	1760	Q4	-9209
	Clinica San Carlo	1430	9562	1101	76.993	20051	329	23.007	1761	Q4	-10489
	Rajagiri College of Social Sciences	652	13667	502	76.9939	20050	150	23.0061	1762	Q4	-6383
	Laboratoire de Physique de la Matière Condensée	1483	9382	1142	77.0061	20049	341	22.9939	1763	Q4	-10667
	National Time Service Center	522	14998	402	77.0115	20048	120	22.9885	1764	Q4	-5050
	Soran University	335	17486	258	77.0149	20047	77	22.9851	1765	Q4	-2561
	USDA ARS Southeast Watershed Research Laboratory	1079	10973	831	77.0158	20046	248	22.9842	1766	Q4	-9073
	VIT Bhopal University	222	19373	171	77.027	20045	51	22.973	1767	Q4	-672
	Jiangsu Institute of Parasitic Diseases	283	18314	218	77.0318	20044	65	22.9682	1768	Q4	-1730
	CSIC-IGME - Instituto Geológico y Minero de España	540	14793	416	77.037	20043	124	22.963	1769	Q4	-5250
	Ioffe Institute	6086	4411	4689	77.0457	20042	1397	22.9543	1770	Q4	-15631
	National Collegiate Athletic Association	976	11479	752	77.0492	20041	224	22.9508	1771	Q4	-8562
	Universitatea Dunarea de Jos din Galati	1521	9262	1172	77.0546	20040	349	22.9454	1772	Q4	-10778
	Nanjing Institute of Geology and Palaeontology Chinese Academy of Sciences	2602	7070	2005	77.0561	20039	597	22.9439	1773	Q4	-12969
	Leisure Insights Consultancy	170	20282	131	77.0588	20038	39	22.9412	1774	Q4	244
	Groupement d‘Etudes et de Recherche Interdisciplinaire en Information et Communication ( GERIICO )	109	21194	84	77.0642	20037	25	22.9358	1775	Q4	1157
	Singapore Institute of Mental Health	7871	3802	6067	77.0804	20036	1804	22.9196	1776	Q4	-16234
	Conservation and Research Center (National Zoo)	1837	8456	1416	77.0822	20035	421	22.9178	1777	Q4	-11579
	Carnegie Museum of Natural History, Pittsburgh	332	17524	256	77.1084	20034	76	22.8916	1778	Q4	-2510
	Near East University TRNC	1031	11191	795	77.1096	20033	236	22.8904	1779	Q4	-8842
	Tulane National Primate Research Center	472	15575	364	77.1186	20032	108	22.8814	1780	Q4	-4457
	Riphah International University	10805	3110	8333	77.1217	20031	2472	22.8783	1781	Q4	-16921
	Special Astrophysical Observatory, Russian Academy of Sciences	647	13709	499	77.1252	20030	148	22.8748	1782	Q4	-6321
	Cardiff University	198636	210	153210	77.131	20029	45426	22.869	1783	Q4	-19819
	International Centre for Bamboo and Rattan	1019	11248	786	77.1344	20028	233	22.8656	1784	Q4	-8780
	Ho Chi Minh City University of Transport	1146	10682	884	77.1379	20027	262	22.8621	1785	Q4	-9345
	Finnish Meteorological Institute	5962	4473	4600	77.1553	20026	1362	22.8447	1786	Q4	-15553
	Universidad Tecnológica de Pereira	915	11804	706	77.1585	20025	209	22.8415	1787	Q4	-8221
	Wigner Research Centre for Physics	4107	5546	3169	77.1609	20024	938	22.8391	1788	Q4	-14478
	Electrical Engineering Branch	346	17318	267	77.1676	20023	79	22.8324	1789	Q4	-2705
	Focused Energy GmbH	784	12627	605	77.1684	20022	179	22.8316	1790	Q4	-7395
	Ontario Ministry of Natural Resources	311	17872	240	77.1704	20021	71	22.8296	1791	Q4	-2149
	CSIC-UCLM - Instituto de Investigacion en Recursos Cinegeticos (IREC)	2291	7560	1768	77.1715	20020	523	22.8285	1792	Q4	-12460
	Kafkas Üniversitesi	276	18447	213	77.1739	20019	63	22.8261	1793	Q4	-1572
	School of Metallurgy, Northeastern University	11406	2986	8803	77.1787	20018	2603	22.8213	1794	Q4	-17032
	Skin and Allergy Hospital	2617	7056	2020	77.1876	20017	597	22.8124	1795	Q4	-12961
	NovaMechanics Ltd	399	16500	308	77.193	20016	91	22.807	1796	Q4	-3516
	Institute of Microengineering and Nanoelectronics (IMEN)	1548	9185	1195	77.1964	20015	353	22.8036	1797	Q4	-10830
	Institute of Theoretical and Applied Informatics of the Polish Academy of Sciences	917	11789	708	77.2083	20014	209	22.7917	1798	Q4	-8225
	Agricultural Sciences and Natural Resources University of Khuzestan	474	15544	366	77.2152	20013	108	22.7848	1799	Q4	-4469
	School of Advanced Technologies in Medicine (IUMS)	628	13888	485	77.2293	20012	143	22.7707	1800	Q4	-6124
	Carriage Lane Roxbury	123	21006	95	77.2358	20011	28	22.7642	1801	Q4	995
	Canadian University Dubai	312	17852	241	77.2436	20010	71	22.7564	1802	Q4	-2158
	Arud Centres for Addiction Medicine	756	12851	584	77.2487	20009	172	22.7513	1803	Q4	-7158
	Key Laboratory of Geotechnical and Underground Engineering, Ministry of Education	5405	4744	4176	77.2618	20008	1229	22.7382	1804	Q4	-15264
	PSN College of Engineering & Technology	475	15538	367	77.2632	20007	108	22.7368	1805	Q4	-4469
	Pandit Deendayal Energy University	6492	4259	5016	77.2643	20006	1476	22.7357	1806	Q4	-15747
	IRET Foundation	761	12811	588	77.2668	20005	173	22.7332	1807	Q4	-7194
	National Hospital Organization Sagamihara National Hospital	2068	7977	1598	77.2727	20002	470	22.7273	1808	Q4	-12025
	Franciszek Górski Institute of Plant Physiology of the Polish Academy of Sciences	308	17925	238	77.2727	20002	70	22.7273	1808	Q4	-2077
	Infant Feeding Care	154	20555	119	77.2727	20002	35	22.7273	1808	Q4	553
	Bhabha Atomic Research Centre	27252	1519	21062	77.2861	20001	6190	22.7139	1811	Q4	-18482
	Centre for Econometrics & Applied Research	973	11497	752	77.2867	20000	221	22.7133	1812	Q4	-8503
	Bergische Universität Wuppertal	22919	1755	17714	77.2896	19999	5205	22.7104	1813	Q4	-18244
	Univerzita obrany v Brne	1101	10868	851	77.2934	19998	250	22.7066	1814	Q4	-9130
	University of Warsaw, Institute of Informatics	467	15644	361	77.3019	19997	106	22.6981	1815	Q4	-4353
	International Federation ORL Societies (IFOS) Executive Board members	520	15026	402	77.3077	19995	118	22.6923	1816	Q4	-4969
	Chinese Military Academy Taiwan	260	18727	201	77.3077	19995	59	22.6923	1816	Q4	-1268
	ACECR-Production Technology Research Institute	454	15802	351	77.3128	19994	103	22.6872	1818	Q4	-4192
	University of Basrah	3478	6063	2689	77.3145	19993	789	22.6855	1819	Q4	-13930
	Ingerod	582	14358	450	77.3196	19992	132	22.6804	1820	Q4	-5634
	Faculty of Fish Resources	172	20248	133	77.3256	19991	39	22.6744	1821	Q4	257
	Center for Space Laser Awareness	3502	6037	2708	77.3272	19990	794	22.6728	1822	Q4	-13953
	Australian Cotton Research Institute	322	17697	249	77.3292	19989	73	22.6708	1823	Q4	-2292
	Mary Bird Perkins Cancer Center	397	16531	307	77.33	19988	90	22.67	1824	Q4	-3457
	INSA Rouen Normandie	450	15848	348	77.3333	19986	102	22.6667	1825	Q4	-4138
	Tecnológico Nacional de México en Celaya	150	20610	116	77.3333	19986	34	22.6667	1825	Q4	624
	National Institute of Technology Goa	1368	9761	1058	77.3392	19985	310	22.6608	1827	Q4	-10224
	Laboratoire de Physique	9835	3311	7607	77.3462	19984	2228	22.6538	1828	Q4	-16673
	Laboratoire CNRS Institute of Language, Communication and the Brain	1342	9848	1038	77.3472	19983	304	22.6528	1829	Q4	-10135
	CSIC - Instituto de Biomedicina de Valencia (IBV)	3034	6554	2347	77.3566	19982	687	22.6434	1830	Q4	-13428
	Nasarawa State University	159	20466	123	77.3585	19980	36	22.6415	1831	Q4	486
	Trakia University Faculty of Veterinary Medicine	159	20466	123	77.3585	19980	36	22.6415	1831	Q4	486
	BUITEMS - Balochistan University of Information Technology, Engineering and Management Sciences	526	14963	407	77.3764	19979	119	22.6236	1833	Q4	-5016
	The School of Business	955	11588	739	77.3822	19978	216	22.6178	1834	Q4	-8390
	Technological University of the Shannon: Midlands Midwest (TUS)	1026	11224	794	77.3879	19977	232	22.6121	1835	Q4	-8753
	Chiang Mai University	22289	1798	17250	77.3924	19976	5039	22.6076	1836	Q4	-18178
	Hubei University of Automotive Technology	491	15336	380	77.3931	19975	111	22.6069	1837	Q4	-4639
	Chaoyang University of Technology	1960	8187	1517	77.398	19974	443	22.602	1838	Q4	-11787
	Universidade Tecnológica Federal do Paraná	2040	8046	1579	77.402	19973	461	22.598	1839	Q4	-11927
	Oyokyo Kidney Research Institute	1040	11152	805	77.4038	19971	235	22.5962	1840	Q4	-8819
	Basra University for Oil and Gas	208	19612	161	77.4038	19971	47	22.5962	1840	Q4	-359
	Laboratoire des BioMolécules	655	13642	507	77.4046	19970	148	22.5954	1842	Q4	-6328
	CSIC - Instituto de Acuicultura de Torre de la Sal (IATS)	2213	7707	1713	77.4062	19969	500	22.5938	1843	Q4	-12262
	Institute of Vertebrate Paleontology and Paleoanthropology Chinese Academy of Sciences	3457	6084	2676	77.4082	19968	781	22.5918	1844	Q4	-13884
	Karamanoğlu Mehmetbey Üniversitesi	2338	7488	1810	77.4166	19967	528	22.5834	1845	Q4	-12479
	Institut Camille Jordan	1249	10234	967	77.4219	19966	282	22.5781	1846	Q4	-9732
	Wenzhou-Kean University	2158	7807	1671	77.4328	19965	487	22.5672	1847	Q4	-12158
	Istanbul Ticaret Üniversitesi	2690	6969	2083	77.4349	19964	607	22.5651	1848	Q4	-12995
	The Scientific and Technological Research Council of Türkiye	195	19829	151	77.4359	19963	44	22.5641	1849	Q4	-134
	Naturhistorisches Museum, Vienna	1046	11128	810	77.4379	19962	236	22.5621	1850	Q4	-8834
	Indian Institute of Management Nagpur	2332	7498	1806	77.4443	19961	526	22.5557	1851	Q4	-12463
	UAB Department of Otolaryngology	1237	10278	958	77.4454	19960	279	22.5546	1852	Q4	-9682
	University of Zimbabwe	204	19680	158	77.451	19959	46	22.549	1853	Q4	-279
	Laboratoire Interdisciplinaire de Physique	3916	5682	3033	77.4515	19958	883	22.5485	1854	Q4	-14276
	NTT Corporation, Access Network Service Systems Laboratories	377	16839	292	77.4536	19957	85	22.5464	1855	Q4	-3118
	Hiden Isochema Ltd	284	18299	220	77.4648	19956	64	22.5352	1856	Q4	-1657
	The University of Hong Kong, State Key Laboratory of Brain and Cognitive Sciences	3058	6527	2369	77.4689	19955	689	22.5311	1857	Q4	-13428
	Central Institute for Meteorology and Geodynamics, Vienna	253	18844	196	77.4704	19954	57	22.5296	1858	Q4	-1110
	Istituto Per La Microelettronica E Microsistemi, Catania	2110	7891	1635	77.4882	19953	475	22.5118	1859	Q4	-12062
	Institute of Environmental Change & Society	924	11750	716	77.4892	19952	208	22.5108	1860	Q4	-8202
	ALomax Scientific	271	18523	210	77.4908	19951	61	22.5092	1861	Q4	-1428
	Inflammatix, Inc.	591	14255	458	77.4958	19950	133	22.5042	1862	Q4	-5695
	IAAM	498	15261	386	77.51	19949	112	22.49	1863	Q4	-4688
	Istituto Mediterraneo per i Trapianti e Terapie ad Alta Specializzazione	912	11829	707	77.5219	19948	205	22.4781	1864	Q4	-8119
	ANNE ARUNDEL	1642	8931	1273	77.5274	19947	369	22.4726	1865	Q4	-11016
	Station Linné Ölands Skogsby	89	21459	69	77.5281	19946	20	22.4719	1866	Q4	1513
	International Vaccine Institute, Seoul	1651	8900	1280	77.5288	19945	371	22.4712	1867	Q4	-11045
	St. John's Research and Development Centre	187	19967	145	77.5401	19944	42	22.4599	1868	Q4	23
	Providence University Taiwan	3945	5657	3059	77.5412	19943	886	22.4588	1869	Q4	-14286
	Center for Academic Research and Training in Anthropogeny	236	19146	183	77.5424	19942	53	22.4576	1870	Q4	-796
	Ramaiah Institute of Technology	1158	10632	898	77.5475	19941	260	22.4525	1871	Q4	-9309
	Faculty of Engineering in Shubra	4058	5589	3147	77.5505	19940	911	22.4495	1872	Q4	-14351
	Israel Cattle Breeders Association	196	19811	152	77.551	19939	44	22.449	1873	Q4	-128
	Njala University	998	11367	774	77.5551	19938	224	22.4449	1874	Q4	-8571
	Schubiomed Consultancy	401	16477	311	77.5561	19937	90	22.4439	1875	Q4	-3460
	University of Hafr Al-Batin	3989	5637	3094	77.5633	19936	895	22.4367	1876	Q4	-14299
	Hospital Universitario Infanta Leonor	2194	7741	1702	77.5752	19935	492	22.4248	1877	Q4	-12194
	foodmicrobe.com, United Kingdom	611	14062	474	77.5777	19934	137	22.4223	1878	Q4	-5872
	Oasi Research Institute-IRCCS	4255	5448	3301	77.5793	19933	954	22.4207	1879	Q4	-14485
	Tethys Research Institute	513	15109	398	77.5828	19932	115	22.4172	1880	Q4	-4823
	Moscow State University of Civil Engineering	290	18198	225	77.5862	19931	65	22.4138	1881	Q4	-1733
	New Uzbekistan University	1932	8235	1499	77.588	19930	433	22.412	1882	Q4	-11695
	Nuclear Science & Technology Research Institute, Tehran	1874	8368	1454	77.588	19929	420	22.412	1883	Q4	-11561
	RGM College of Engineering and Technology	473	15558	367	77.5899	19928	106	22.4101	1884	Q4	-4370
	Centre Hospitalier Victor Dupouy d'Argenteuil	1553	9169	1205	77.5918	19927	348	22.4082	1885	Q4	-10758
	Institute of Physics, National Academy of Sciences of Ukraine	1455	9485	1129	77.5945	19926	326	22.4055	1886	Q4	-10441
	Department of Industrial and Systems Engineering	866	12103	672	77.5982	19925	194	22.4018	1887	Q4	-7822
	Natural History Museum of Los Angeles County	250	18913	194	77.6	19924	56	22.4	1888	Q4	-1011
	Razi Herbal Medicines Research Center	393	16586	305	77.6081	19923	88	22.3919	1889	Q4	-3337
	Department of Radiology and	996	11374	773	77.6104	19922	223	22.3896	1890	Q4	-8548
	Maharaja Agrasen University	1005	11330	780	77.6119	19921	225	22.3881	1891	Q4	-8591
	Klinikum Darmstadt	1148	10671	891	77.6132	19920	257	22.3868	1892	Q4	-9249
	Debreceni Egyetem	2069	7973	1606	77.622	19919	463	22.378	1893	Q4	-11946
	Istituto Di Scienze E Tecnologie Della Cognizione, Rome	3299	6258	2561	77.6296	19918	738	22.3704	1894	Q4	-13660
	Institute for Advanced Studies in Basic Sciences, Zanjan	3277	6284	2544	77.632	19917	733	22.368	1895	Q4	-13633
	IIT-CNR	568	14489	441	77.6408	19916	127	22.3592	1896	Q4	-5427
	University of Venda	2671	6987	2074	77.6488	19915	597	22.3512	1897	Q4	-12928
	University of Dschang	3526	6019	2738	77.6517	19914	788	22.3483	1898	Q4	-13895
	WasserCluster Lunz	1585	9088	1231	77.6656	19913	354	22.3344	1899	Q4	-10825
	Max Planck-UT Center for Complex Fluid Dynamics	771	12736	599	77.6913	19912	172	22.3087	1900	Q4	-7176
	Balaton Limnological Research Institute	520	15026	404	77.6923	19911	116	22.3077	1901	Q4	-4885
	Chung Shan Medical University Hospital	1650	8903	1282	77.697	19910	368	22.303	1902	Q4	-11007
	Fredric Rieders Family Foundation	305	17963	237	77.7049	19908	68	22.2951	1903	Q4	-1945
	UK Power Networks	305	17963	237	77.7049	19908	68	22.2951	1903	Q4	-1945
	Lupi Chemical Research Institute	525	14972	408	77.7143	19907	117	22.2857	1905	Q4	-4935
	Instituto Carlos Chagas, Curitiba	929	11726	722	77.718	19906	207	22.282	1906	Q4	-8180
	Usak University	1315	9964	1022	77.7186	19905	293	22.2814	1907	Q4	-9941
	Université de Gafsa	804	12509	625	77.7363	19904	179	22.2637	1908	Q4	-7395
	Instituto de Desenvolvimento de Novas Tecnologias	948	11621	737	77.7426	19903	211	22.2574	1909	Q4	-8282
	Mehran University of Engineering & Technology	2224	7681	1729	77.7428	19902	495	22.2572	1910	Q4	-12221
	Van Lang University	6852	4132	5327	77.7437	19901	1525	22.2563	1911	Q4	-15769
	College of Optical Science and Engineering, Zhejiang University	328	17592	255	77.7439	19900	73	22.2561	1912	Q4	-2308
	Agricultural Research Council, Pretoria	400	16490	311	77.75	19899	89	22.25	1913	Q4	-3409
	State Key Laboratory of Disaster Reduction in Civil Engineering	10817	3108	8411	77.7572	19898	2406	22.2428	1914	Q4	-16790
	Saveetha School of Engineering	13990	2607	10879	77.7627	19897	3111	22.2373	1915	Q4	-17290
	Emami Ltd	1107	10847	861	77.7778	19892	246	22.2222	1916	Q4	-9045
	Iziko South African Museum	576	14410	448	77.7778	19892	128	22.2222	1916	Q4	-5482
	Institute of Gene Biology, Russian Academy of Sciences	531	14909	413	77.7778	19892	118	22.2222	1916	Q4	-4983
	International Applied and Theoretical Research Center (IATRC)	279	18389	217	77.7778	19892	62	22.2222	1916	Q4	-1503
	Systèmes d'Elevage Méditerranéens et Tropicaux (SELMET)	243	19016	189	77.7778	19892	54	22.2222	1916	Q4	-876
	Prince Sultan University	27847	1492	21659	77.7786	19891	6188	22.2214	1921	Q4	-18399
	Casa di Cura Igea	770	12746	599	77.7922	19890	171	22.2078	1922	Q4	-7144
	Ospedale dei Bambini Vittore Buzzi	626	13907	487	77.7955	19889	139	22.2045	1923	Q4	-5982
	Uniwersytet Jagielloński	30629	1378	23830	77.8021	19888	6799	22.1979	1924	Q4	-18510
	Scientific Practical Materials Research Centre of NAS of Belarus	2266	7591	1763	77.8023	19887	503	22.1977	1925	Q4	-12296
	Hassan II University of Casablanca	2681	6979	2086	77.8068	19886	595	22.1932	1926	Q4	-12907
	Abu Dhabi University	3732	5841	2904	77.8135	19885	828	22.1865	1927	Q4	-14044
	Lexington Clinic Sports Medicine Center	293	18142	228	77.8157	19884	65	22.1843	1928	Q4	-1742
	Universidade Estadual do Norte Fluminense	4603	5204	3582	77.8188	19883	1021	22.1812	1929	Q4	-14679
	Shri Govindram Seksaria Institute of Technology and Science	212	19530	165	77.8302	19882	47	22.1698	1930	Q4	-352
	Triangle Universities Nuclear Laboratory	415	16300	323	77.8313	19881	92	22.1687	1931	Q4	-3581
	Khwaja Fareed University of Engineering & Information Technology	9629	3364	7495	77.8378	19880	2134	22.1622	1932	Q4	-16516
	Instituto Nacional de Pesquisas Da Amazonia	7892	3793	6143	77.8383	19879	1749	22.1617	1933	Q4	-16086
	St. Josef Hospital Braunau	907	11865	706	77.839	19878	201	22.161	1934	Q4	-8013
	University of Sadat City	713	13173	555	77.8401	19877	158	22.1599	1935	Q4	-6704
	Sveučilište u Zagrebu, Geodetski fakultet	668	13522	520	77.8443	19876	148	22.1557	1936	Q4	-6354
	Danisco Animal Nutrition	289	18218	225	77.8547	19875	64	22.1453	1937	Q4	-1657
	School of Sciences and Engineering	5996	4454	4669	77.8686	19874	1327	22.1314	1938	Q4	-15420
	Las Campanas Observatory	2590	7090	2017	77.8764	19873	573	22.1236	1939	Q4	-12783
	Suresh Gyan Vihar University	1998	8121	1556	77.8779	19872	442	22.1221	1940	Q4	-11751
	Delhi Skill and Entrepreneurship University	1058	11070	824	77.8828	19871	234	22.1172	1941	Q4	-8801
	Koya University	312	17852	243	77.8846	19870	69	22.1154	1942	Q4	-2018
	Institute of Protein Research of the Russian Academy of Sciences	697	13278	543	77.9053	19869	154	22.0947	1943	Q4	-6591
	OCEARCH	516	15076	402	77.907	19868	114	22.093	1944	Q4	-4792
	Fisheries and the Environment	593	14232	462	77.9089	19867	131	22.0911	1945	Q4	-5635
	University of Carthage	412	16338	321	77.9126	19866	91	22.0874	1946	Q4	-3528
	Institut für Prävention und Arbeitsmedizin der Deutschen Gesetzlichen Unfallversicherung	4334	5383	3377	77.9188	19865	957	22.0812	1947	Q4	-14482
	Huawei Technologies	1137	10709	886	77.9244	19864	251	22.0756	1948	Q4	-9155
	TRIUMF	3262	6298	2542	77.9277	19863	720	22.0723	1949	Q4	-13565
	Unité de Neurobiologie des Canaux Ioniques et de la Synapse	1074	10992	837	77.933	19862	237	22.067	1950	Q4	-8870
	Instytut Niskich Temperatur i Badań Strukturalnych PAN	5289	4803	4122	77.9353	19861	1167	22.0647	1951	Q4	-15058
	Bloodworks Northwest	1378	9730	1074	77.939	19860	304	22.061	1952	Q4	-10130
	CEINGE-Biotecnologie Avanzate S.c.a r.l.	1165	10591	908	77.9399	19859	257	22.0601	1953	Q4	-9268
	Medmain Inc.	263	18672	205	77.9468	19858	58	22.0532	1954	Q4	-1186
	Consorzio Nazionale Interuniversitario per le Telecomunicazioni	2553	7155	1990	77.9475	19857	563	22.0525	1955	Q4	-12702
	Le Mans Université	558	14600	435	77.957	19856	123	22.043	1956	Q4	-5256
	P. A. College of Engineering, Mangalore	1969	8168	1535	77.9584	19855	434	22.0416	1957	Q4	-11687
	Agricultural Research Institute Nicosia	785	12618	612	77.9618	19854	173	22.0382	1958	Q4	-7236
	Hertfordshire Partnership University NHS Foundation Trust	1965	8173	1532	77.9644	19853	433	22.0356	1959	Q4	-11680
	Centre Européen de Recherche sur le Mouvement Humain	1026	11224	800	77.9727	19852	226	22.0273	1960	Q4	-8628
	Tripura University	1589	9075	1239	77.9736	19851	350	22.0264	1961	Q4	-10776
	Rocky Mountain Tree-Ring Research	277	18430	216	77.9783	19850	61	22.0217	1962	Q4	-1420
	Institut d’Astrophysique de Paris	18809	2067	14668	77.9839	19849	4141	22.0161	1963	Q4	-17782
	Instituto de Investigaciones en Ingeniería Genética y Biología Molecular, Buenos Aires	559	14585	436	77.9964	19848	123	22.0036	1964	Q4	-5263
	Laboratoire Bio-peroxIL	2146	7824	1674	78.0056	19847	472	21.9944	1965	Q4	-12023
	Instituto de Ecología, Genética y Evolución de Buenos Aires (IEGEBA)	291	18180	227	78.0069	19846	64	21.9931	1966	Q4	-1666
	IRCCS Eugenio Medea	1733	8704	1352	78.015	19845	381	21.985	1967	Q4	-11141
	Energinet SOV	323	17680	252	78.0186	19844	71	21.9814	1968	Q4	-2164
	Insect Research & Development Limited	91	21436	71	78.022	19843	20	21.978	1969	Q4	1593
	The Cardiovascular Institute, Minato-ku	1598	9050	1247	78.035	19842	351	21.965	1970	Q4	-10792
	Strong Memorial Hospital	369	16972	288	78.0488	19839	81	21.9512	1971	Q4	-2867
	Eastern Illinois University	205	19663	160	78.0488	19839	45	21.9512	1971	Q4	-176
	University of Cumbria	205	19663	160	78.0488	19839	45	21.9512	1971	Q4	-176
	RIKEN SPring-8 Center	3778	5792	2949	78.0572	19838	829	21.9428	1974	Q4	-14046
	Azienda Sanitaria Universitaria Giuliano Isontina	6084	4412	4749	78.0572	19837	1335	21.9428	1975	Q4	-15425
	Morton Arboretum	2867	6754	2238	78.0607	19836	629	21.9393	1976	Q4	-13082
	Azienda Ospedaliera Universitaria Policlinico Paolo Giaccone	1108	10843	865	78.0686	19835	243	21.9314	1977	Q4	-8992
	Goiano Federal Institute	707	13217	552	78.0764	19834	155	21.9236	1978	Q4	-6617
	Majmaah University	11847	2920	9250	78.0788	19833	2597	21.9212	1979	Q4	-16913
	Department of Architecture and Architectural Engineering	885	11988	691	78.0791	19832	194	21.9209	1980	Q4	-7844
	Institut Ruđer Bošković	5561	4663	4342	78.0795	19831	1219	21.9205	1981	Q4	-15168
	Nagoya City University	1428	9569	1115	78.0812	19830	313	21.9188	1982	Q4	-10261
	Hashemite University	3614	5939	2822	78.0852	19829	792	21.9148	1983	Q4	-13890
	The Royal Wolverhampton NHS Trust	1264	10181	987	78.0854	19828	277	21.9146	1984	Q4	-9647
	University of Lakki Marwat	1940	8218	1515	78.0928	19827	425	21.9072	1985	Q4	-11609
	Cincinnati Zoo and Botanical Garden	315	17811	246	78.0952	19826	69	21.9048	1986	Q4	-2015
	Viet Nam National University Ho Chi Minh City	1653	8894	1291	78.1004	19825	362	21.8996	1987	Q4	-10931
	Noroff University College	3338	6206	2607	78.1007	19824	731	21.8993	1988	Q4	-13618
	Fakir Mohan University	1877	8354	1466	78.1034	19823	411	21.8966	1989	Q4	-11469
	OMRON Corporation	128	20933	100	78.125	19822	28	21.875	1990	Q4	1111
	National Research Council of Italy (CNR-IRSA)	567	14499	443	78.1305	19821	124	21.8695	1991	Q4	-5322
	Universidad Favaloro	1720	8730	1344	78.1395	19820	376	21.8605	1992	Q4	-11090
	Universidade Estadual do Piaui	581	14366	454	78.1411	19819	127	21.8589	1993	Q4	-5453
	Vascular and Thoracic Institute	952	11604	744	78.1513	19818	208	21.8487	1994	Q4	-8214
	Yellow Sea Fisheries Research Institute Chinese Academy of Fishery Science	1758	8647	1374	78.157	19817	384	21.843	1995	Q4	-11170
	Center for Metacognitive Interpersonal Therapy	609	14072	476	78.1609	19815	133	21.8391	1996	Q4	-5743
	Manav Rachna University	261	18715	204	78.1609	19815	57	21.8391	1996	Q4	-1100
	Imam Khomeini Marine Science University	678	13430	530	78.1711	19814	148	21.8289	1998	Q4	-6384
	Hopital Saint-Andre	472	15575	369	78.178	19813	103	21.822	1999	Q4	-4238
[truncated: 19,812 more rows]
