# Supplementary material for: Self-citation pattern among world's top 2 % of the scientists
Source: Heliyon. 2025 Feb 5;11(3):e42471. doi: 10.1016/j.heliyon.2025.e42471 (PMC11849628; doi:10.1016/j.heliyon.2025.e42471)
Supplement: Multimedia component 4 [file mmc4.xlsx]

## Sheet: Sheet1
		country	Total-Citation	Rank	Self-Citation excluded	%Self-Citation excluded	Rank2	Self-Citation	%Self-Citation	Rank3	Quartile	Ranking Change
		Armenia	129769	82	76164	58.692	168	53605	41.308	1	Q3	-86
		Greenland	14438	131	9680	67.0453	167	4758	32.9547	2	Q3	-36
		Ukraine	331474	64	228074	68.806	166	103400	31.194	3	Q3	-102
		Guinea-Bissau	25573	116	17807	69.632	165	7766	30.368	4	Q3	-49
		Bosnia and Herzegovina	17814	125	12545	70.4221	164	5269	29.5779	5	Q3	-39
		Benin	6255	145	4471	71.4788	163	1784	28.5212	6	Q3	-18
		Eswatini	3485	156	2496	71.6212	162	989	28.3788	7	Q3	-6
		Montenegro	15381	128	11083	72.0564	161	4298	27.9436	8	Q3	-33
		Russia	6037446	31	4356964	72.1657	160	1680482	27.8343	9	Q3	-129
		Iraq	132813	80	97011	73.0433	159	35802	26.9567	10	Q3	-79
		Latvia	65956	94	48350	73.3064	158	17606	26.6936	11	Q3	-64
		San Marino	3359	157	2467	73.4445	157	892	26.5555	12	Q3	0
		Algeria	95304	90	70319	73.7839	156	24985	26.2161	13	Q3	-66
		Romania	916711	48	682781	74.4816	155	233930	25.5184	14	Q3	-107
		Sierra Leone	8154	141	6083	74.6014	154	2071	25.3986	15	Q3	-13
		Côte d'Ivoire	4539	149	3447	75.9418	153	1092	24.0582	16	Q4	-4
		North Macedonia	26087	114	19967	76.54	152	6120	23.46	17	Q4	-38
		Senegal	33222	107	25572	76.9731	151	7650	23.0269	18	Q4	-44
		Falkland Islands	4030	152	3105	77.0471	150	925	22.9529	19	Q4	2
		Poland	6509489	29	5022485	77.1564	149	1487004	22.8436	20	Q4	-120
		Republic of Estonia	637457	50	493109	77.3556	148	144348	22.6444	21	Q4	-98
		Belarus	59240	96	45978	77.6131	147	13262	22.3869	22	Q4	-51
		Sudan	15135	129	11810	78.0311	146	3325	21.9689	23	Q4	-17
		Czech Republic	3653150	36	2853786	78.1185	145	799364	21.8815	24	Q4	-109
		New Caledonia	30440	110	23859	78.3804	144	6581	21.6196	25	Q4	-34
		Kazakhstan	69768	93	54846	78.612	143	14922	21.388	26	Q4	-50
		Morocco	241544	70	190248	78.7633	142	51296	21.2367	27	Q4	-72
		Egypt	1536607	42	1210792	78.7965	141	325815	21.2035	28	Q4	-99
		Cameroon	41470	102	32766	79.0113	140	8704	20.9887	29	Q4	-38
		Bahamas	4234	150	3349	79.0978	139	885	20.9022	30	Q4	11
		Slovenia	1113172	46	880971	79.1406	138	232201	20.8594	31	Q4	-92
		Vanuatu	3838	155	3056	79.6248	137	782	20.3752	32	Q4	18
		Lithuania	231840	71	185090	79.8352	136	46750	20.1648	33	Q4	-65
		Mali	24044	120	19207	79.8827	135	4837	20.1173	34	Q4	-15
		Iran, Islamic Rep.	6100523	30	4874254	79.899	134	1226269	20.101	35	Q4	-104
		Yemen	4586	148	3668	79.9826	133	918	20.0174	36	Q4	15
		Ecuador	84269	92	67694	80.3308	132	16575	19.6692	37	Q4	-40
		Costa Rica	133073	79	106908	80.3379	131	26165	19.6621	38	Q4	-52
		Bermuda	4633	146	3732	80.5526	130	901	19.4474	39	Q4	16
		Pakistan	1664230	40	1341319	80.597	129	322911	19.403	40	Q4	-89
		Hungary	2251840	39	1816090	80.6492	128	435750	19.3508	41	Q4	-89
		Slovakia	541399	53	437720	80.8498	127	103679	19.1502	42	Q4	-74
		Fiji	12828	135	10375	80.8778	126	2453	19.1222	43	Q4	9
		Malta	52480	99	42447	80.8822	125	10033	19.1178	44	Q4	-26
		Uzbekistan	20184	122	16330	80.9057	124	3854	19.0943	45	Q4	-2
		French Guiana	15107	130	12230	80.9558	123	2877	19.0442	46	Q4	7
		Brunei Darussalam	52138	100	42214	80.9659	122	9924	19.0341	47	Q4Q	-22
		Chile	1409951	44	1142341	81.0199	121	267610	18.9801	48	Q4	-77
		Brazil	7377788	26	5989307	81.1803	120	1388481	18.8197	49	Q4	-94
		Vietnam	480988	55	390941	81.2787	119	90047	18.7213	50	Q4	-64
		Indonesia	100560	87	81820	81.3644	118	18740	18.6356	51	Q4	-31
		Croatia	426979	59	347872	81.4729	117	79107	18.5271	52	Q4	-58
		Haiti	1880	165	1537	81.7553	116	343	18.2447	53	Q4	49
		Bangladesh	375515	61	307053	81.7685	115	68462	18.2315	54	Q4	-54
		Portugal	4981549	33	4075787	81.8177	114	905762	18.1823	55	Q4	-81
		Serbia	418795	60	342786	81.8505	113	76009	18.1495	56	Q4	-53
		Peru	149512	75	122439	81.8924	112	27073	18.1076	57	Q4	-37
		Venezuela	95544	89	78360	82.0146	111	17184	17.9854	58	Q	-22
		Kyrgyzstan	13310	134	10958	82.3291	110	2352	17.6709	59	4	24
		Afghanistan	4064	151	3350	82.4311	109	714	17.5689	60	Q4	42
		Turkey	4698302	34	3878145	82.5435	108	820157	17.4565	61	Q4	-74
		Thailand	1373683	45	1134389	82.5801	107	239294	17.4199	62	Q4	-62
		Saudi Arabia	4415481	35	3648528	82.6304	106	766953	17.3696	63	Q4	-71
		Bulgaria	298876	67	247288	82.7393	105	51588	17.2607	64	Q4	-38
		Italy	57621389	9	47678958	82.7452	104	9942431	17.2548	65	Q4	-95
		Argentina	1424490	43	1179237	82.7831	103	245253	17.2169	66	Q4	-60
		Uruguay	129933	81	107593	82.8065	102	22340	17.1935	67	Q4	-21
		Iceland	783142	49	648511	82.8089	101	134631	17.1911	68	Q4	-52
		Tunisia	120450	83	99777	82.8369	100	20673	17.1631	69	Q4	-17
		Cuba	30891	109	25627	82.9594	99	5264	17.0406	70	Q4	10
		Spain	32862368	12	27357712	83.2494	98	5504656	16.7506	71	Q4	-86
		Germany	119987504	3	100252769	83.5527	97	19734735	16.4473	72	Q4	-94
		South Africa	6013742	32	5043066	83.859	96	970676	16.141	73	Q4	-64
		India	16508745	17	13856995	83.9373	95	2651750	16.0627	74	Q4	-78
		Malaysia	2294160	38	1925751	83.9414	94	368409	16.0586	75	Q4	-56
		Moldova	24695	119	20745	84.0049	93	3950	15.9951	76	Q4	26
		Mexico	2480976	37	2086426	84.097	92	394550	15.903	77	Q4	-55
		Oman	178439	73	150398	84.2854	91	28041	15.7146	78	Q4	-18
		Azerbaijan	30068	111	25350	84.3089	90	4718	15.6911	79	Q4	21
		Madagascar	29749	112	25093	84.3491	89	4656	15.6509	80	Q4	23
		Greece	6802874	28	5743253	84.4239	88	1059621	15.5761	81	Q4	-60
		Luxembourg	454096	57	383436	84.4394	87	70660	15.5606	82	Q4	-30
		Faroe Islands	23720	121	20049	84.5236	86	3671	15.4764	83	Q4	35
		Paraguay	12253	136	10358	84.5344	85	1895	15.4656	84	Q4	51
		Uganda	136891	78	115772	84.5724	84	21119	15.4276	85	Q4	-6
		Palestinian Territory	138598	77	117217	84.5734	83	21381	15.4266	86	Q4	-6
		Trinidad and Tobago	28701	113	24283	84.6068	82	4418	15.3932	87	Q4	31
		Austria	12569521	21	10642922	84.6725	81	1926599	15.3275	88	Q4	-60
		United Arab Emirates	1631304	41	1381276	84.6731	80	250028	15.3269	89	Q4	-39
		Jamaica	111374	86	94329	84.6957	79	17045	15.3043	90	Q4	7
		Cyprus	450135	58	381312	84.7106	78	68823	15.2894	91	Q4	-20
		Mozambique	58454	97	49590	84.8359	77	8864	15.1641	92	Q4	20
		Japan	76774374	6	65165450	84.8792	76	11608924	15.1208	93	Q4	-70
		Jordan	346744	63	294339	84.8865	75	52405	15.1135	94	Q4	-12
		Finland	14012883	19	11921335	85.0741	74	2091548	14.9259	95	Q4	-55
		Belgium	21807532	14	18588203	85.2375	73	3219329	14.7625	96	Q4	-59
		France	66391448	7	56718683	85.4307	72	9672765	14.5693	97	Q4	-65
		Botswana	16809	126	14368	85.478	71	2441	14.522	98	Q4	55
		Nigeria	604440	51	516793	85.4995	70	87647	14.5005	99	Q4	-19
		Syria	6858	143	5867	85.5497	69	991	14.4503	100	Q4	74
		Denmark	20281636	15	17361988	85.6045	68	2919648	14.3955	101	Q4	-53
		Australia	66230528	8	56711068	85.6268	67	9519460	14.3732	102	Q4	-59
		Kuwait	294690	68	252351	85.6327	66	42339	14.3673	103	Q4	2
		Tanzania	54111	98	46350	85.6573	65	7761	14.3427	104	Q4	33
		Colombia	601968	52	516239	85.7585	64	85729	14.2415	105	Q4	-12
		Netherlands	52798210	10	45381051	85.9519	63	7417159	14.0481	106	Q4	-53
		Norway	10411844	24	8951306	85.9723	62	1460538	14.0277	107	Q4	-38
		Switzerland	38121792	11	32779747	85.9869	61	5342045	14.0131	108	Q4	-50
		Barbados	16800	127	14469	86.125	60	2331	13.875	109	Q4	67
		Kenya	330750	65	285074	86.1902	59	45676	13.8098	110	Q4	6
		China	92482262	4	79779699	86.2649	58	12702563	13.7351	111	Q4	-54
		Ethiopia	141565	76	122145	86.2819	57	19420	13.7181	112	Q4	19
		Taiwan	10455832	23	9031616	86.3787	56	1424216	13.6213	113	Q4	-33
		Ireland	7179245	27	6203928	86.4148	55	975317	13.5852	114	Q4	-28
		Panama	177070	74	153059	86.4398	54	24011	13.5602	115	Q4	20
		Sweden	29816326	13	25823570	86.6088	53	3992756	13.3912	116	Q4	-40
		Qatar	1076790	47	933040	86.6501	52	143750	13.3499	117	Q4	-5
		GAMBIA	65115	95	56547	86.8417	51	8568	13.1583	118	Q4	44
		East Timor	4601	147	3996	86.8507	50	605	13.1493	119	Q4	97
		South Korea	17664636	16	15354425	86.9218	49	2310211	13.0782	120	Q4	-33
		Philippines	207440	72	180535	87.03	48	26905	12.97	121	Q4	24
		Macao	538717	54	468997	87.0581	47	69720	12.9419	122	Q4	7
		Mauritius	19851	123	17301	87.1543	46	2550	12.8457	123	Q4	77
		Zambia	39522	103	34515	87.3311	45	5007	12.6689	124	Q4	58
		New Zealand	7457940	25	6513392	87.335	44	944548	12.665	125	Q4	-19
		United Kingdom	185577512	2	162152224	87.3771	43	23425288	12.6229	126	Q4	-41
		Liechtenstein	37097	106	32418	87.3871	42	4679	12.6129	127	Q4	64
		Sri Lanka	100183	88	87572	87.412	41	12611	12.588	128	Q4	47
		Ghana	94645	91	82791	87.4753	40	11854	12.5247	129	Q4	51
		Malawi	38235	105	33464	87.5219	39	4771	12.4781	130	Q4	66
		Cambodia	25674	115	22477	87.5477	38	3197	12.4523	131	Q4	77
		Israel	15148167	18	13272630	87.6187	37	1875537	12.3813	132	Q4	-19
		Hong Kong	12868591	20	11287130	87.7107	36	1581461	12.2893	133	Q4	-16
		Lebanon	455188	56	399271	87.7156	35	55917	12.2844	134	Q4	21
		Canada	83187447	5	73052610	87.8169	34	10134837	12.1831	135	Q4	-29
		Zimbabwe	24715	118	21707	87.8293	33	3008	12.1707	136	Q4	85
		Grenada	39035	104	34347	87.9903	32	4688	12.0097	137	Q4	72
		Rwanda	19066	124	16815	88.1936	31	2251	11.8064	138	Q4	93
		Bahrain	120154	84	106004	88.2234	30	14150	11.7766	139	Q4	54
		Monaco	117738	85	103947	88.2867	29	13791	11.7133	140	Q4	56
		Singapore	10969212	22	9708103	88.5032	28	1261109	11.4968	141	Q4	-6
		Puerto Rico	288055	69	255308	88.6317	27	32747	11.3683	142	Q4	42
		Saint Kitts and Nevis	48924	101	43483	88.8787	26	5441	11.1213	143	Q4	75
		Reunion	8738	140	7768	88.8991	25	970	11.1009	144	Q4	115
		United States of America	898084816	1	798686962	88.9322	24	99397854	11.0678	145	Q4	-23
		Nepal	30908	108	27579	89.2293	23	3329	10.7707	146	Q4	85
		Georgia	330132	66	296019	89.6669	22	34113	10.3331	147	Q4	44
		Guatemala	8945	139	8021	89.6702	21	924	10.3298	148	Q4	118
		Liberia	373979	62	336818	90.0633	20	37161	9.93665	149	Q4	42
		Honduras	13690	132	12383	90.4529	19	1307	9.54711	150	Q4	113
		French Polynesia	24898	117	22707	91.2001	18	2191	8.7999	151	Q4	99
		Lesotho	725	168	662	91.3103	17	63	8.68966	152	Q4	151
		Lao People's Democratic Republic	11988	137	10977	91.5666	16	1011	8.43343	153	Q4	121
		Andorra	13632	133	12498	91.6813	15	1134	8.31866	154	Q4	118
		Namibia	9144	138	8400	91.8635	14	744	8.13648	155	Q4	124
		Congo	2392	162	2199	91.9314	13	193	8.06856	156	Q4	149
		Mongolia	3851	154	3547	92.1059	12	304	7.89405	157	Q4	142
		ALBANIA	6482	144	6020	92.8726	11	462	7.12743	158	Q4	133
		Mauritania	3209	158	3007	93.7052	10	202	6.2948	159	Q4	148
		Libya	2840	160	2683	94.4718	9	157	5.52817	160	Q4	151
		Myanmar	2440	161	2313	94.7951	8	127	5.20492	161	Q4	153
		Burundi	2033	163	1960	96.4092	7	73	3.59075	162	Q4	156
		Dominica	3854	153	3717	96.4453	6	137	3.55475	163	Q4	147
		Serbia and Montenegro	1283	167	1241	96.7264	5	42	3.27358	164	Q4	162
		Kiribati	3171	159	3110	98.0763	4	61	1.92368	165	Q4	155
		Czechoslovakia	1582	166	1554	98.2301	3	28	1.76991	166	Q4	163
		Antigua and Barbuda	2027	164	1994	98.372	2	33	1.62802	167	Q4	162
		Succhinylcholine	7105	142	7067	99.4652	1	38	0.534835	168	Q4	141
