# Supplementary material for: Self-citation pattern among world's top 2 % of the scientists
Source: Heliyon. 2025 Feb 5;11(3):e42471. doi: 10.1016/j.heliyon.2025.e42471 (PMC11849628; doi:10.1016/j.heliyon.2025.e42471)
Supplement: Multimedia component 5 [file mmc5.xlsx]

## Sheet: Sheet1
	Subfield	Total-Citation	Rank	Self-Citation excluded	%Self-Citation excluded	rank2	Self-Citation	%Self-Citation	rank3	Quartile	Ranking change
	Nuclear & Particle Physics	49566227	11	35060599	70.7349	174	14505628	29.2651	1	Q3	-163
	Astronomy & Astrophysics	29634350	20	21355049	72.0618	173	8279301	27.9382	2	Q3	-153
	Zoology	1028845	133	786728	76.4671	172	242117	23.5329	3	Q4	-39
	Mycology & Parasitology	3921752	93	3044485	77.6307	171	877267	22.3693	4	Q4	-78
	Optoelectronics & Photonics	13945222	42	11225797	80.4992	170	2719425	19.5008	5	Q4	-128
	Aerospace & Aeronautics	3372267	100	2718733	80.6203	169	653534	19.3797	6	Q4	-69
	Optics	10903368	52	8891996	81.5527	168	2011372	18.4473	7	Q4	-116
	Civil Engineering	4089420	91	3355451	82.052	167	733969	17.948	8	Q4	-76
	Entomology	3772438	94	3095513	82.056	166	676925	17.944	9	Q4	-72
	Paleontology	4141636	90	3411782	82.3776	165	729854	17.6224	10	Q4	-75
	Allergy	5818247	78	4808558	82.6462	164	1009689	17.3538	11	Q4	-86
	Ornithology	558637	146	463073	82.8934	163	95564	17.1066	12	Q4	-17
	Meteorology & Atmospheric Sciences	22436970	25	18606221	82.9266	162	3830749	17.0734	13	Q4	-137
	Forestry	2496568	108	2071999	82.9939	161	424569	17.0061	14	Q4	-53
	Inorganic & Nuclear Chemistry	14542462	39	12088024	83.1223	160	2454438	16.8777	15	Q4	-121
	Tropical Medicine	5945082	77	4953063	83.3136	159	992019	16.6864	16	Q4	-82
	Fisheries	3993021	92	3331595	83.4354	158	661426	16.5646	17	Q4	-66
	Archaeology	1123495	128	939536	83.6262	157	183959	16.3738	18	Q4	-29
	Applied Mathematics	2948420	104	2470667	83.7963	156	477753	16.2037	19	Q4	-52
	Mechanical Engineering & Transports	12633879	46	10592471	83.8418	155	2041408	16.1582	20	Q4	-109
	Legal & Forensic Medicine	1096642	131	920116	83.903	154	176526	16.097	21	Q4	-23
	Dairy & Animal Science	6428246	74	5404269	84.0707	153	1023977	15.9293	22	Q4	-79
	Geology	1721272	120	1448053	84.1269	152	273219	15.8731	23	Q4	-32
	Anatomy & Morphology	388048	151	326495	84.1378	151	61553	15.8622	24	Q4	0
	Acoustics	3419325	98	2878855	84.1937	150	540470	15.8063	25	Q4	-52
	Fluids & Plasmas	10178472	56	8574902	84.2455	149	1603570	15.7545	26	Q4	-93
	Veterinary Sciences	5689343	79	4801851	84.4008	148	887492	15.5992	27	Q4	-69
	Behavioral Science & Comparative Psychology	2795753	105	2364444	84.5727	147	431309	15.4273	28	Q4	-42
	Marine Biology & Hydrobiology	8559733	68	7241093	84.5948	146	1318640	15.4052	29	Q4	-78
	Oceanography	1974745	115	1671910	84.6646	145	302835	15.3354	30	Q4	-30
	Mining & Metallurgy	1473854	123	1248038	84.6785	144	225816	15.3215	31	Q4	-21
	Automobile Design & Engineering	71372	167	60465	84.7181	143	10907	15.2819	32	Q4	24
	Design Practice & Management	900727	136	763613	84.7774	142	137114	15.2226	33	Q4	-6
	Medicinal & Biomolecular Chemistry	13351252	43	11321394	84.7965	141	2029858	15.2035	34	Q4	-98
	Polymers	19791364	31	16799980	84.8854	140	2991384	15.1146	35	Q4	-109
	Physiology	4632596	85	3935595	84.9544	139	697001	15.0456	36	Q4	-54
	Geological & Geomatics Engineering	8371073	69	7115353	84.9993	138	1255720	15.0007	37	Q4	-69
	General Mathematics	4777091	84	4066246	85.1197	137	710845	14.8803	38	Q4	-53
	Virology	19821685	30	16899144	85.2558	136	2922541	14.7442	39	Q4	-106
	Materials	36400391	14	31043397	85.2831	135	5356994	14.7169	40	Q4	-121
	Genetics & Heredity	15094723	38	12875149	85.2957	134	2219574	14.7043	41	Q4	-96
	Analytical Chemistry	18426484	32	15735671	85.397	133	2690813	14.603	42	Q4	-101
	Microscopy	524452	147	448104	85.4423	132	76348	14.5577	43	Q4	15
	General Physics	12706290	45	10862571	85.4897	131	1843719	14.5103	44	Q4	-86
	Geochemistry & Geophysics	17573271	33	15035094	85.5566	130	2538177	14.4434	45	Q4	-97
	Numerical & Computational Mathematics	1700374	121	1456427	85.6533	129	243947	14.3467	46	Q4	-8
	Organic Chemistry	34967285	15	29986776	85.7567	128	4980509	14.2433	47	Q4	-113
	Chemical Engineering	10815880	53	9285828	85.8537	127	1530052	14.1463	48	Q4	-74
	Mathematical Physics	597242	144	513026	85.8992	126	84216	14.1008	49	Q4	18
	Biotechnology	8867775	65	7619215	85.9203	125	1248560	14.0797	50	Q4	-60
	Environmental Engineering	7490327	71	6441462	85.9971	124	1048865	14.0029	51	Q4	-53
	Electrical & Electronic Engineering	10047437	59	8640940	86.0014	123	1406497	13.9986	52	Q4	-64
	Toxicology	10733972	54	9245395	86.1321	122	1488577	13.8679	53	Q4	-68
	Applied Physics	61113156	7	52639474	86.1344	121	8473682	13.8656	54	Q4	-114
	Biomedical Engineering	11805993	49	10171638	86.1566	120	1634355	13.8434	55	Q4	-71
	Industrial Engineering & Automation	14227376	40	12261506	86.1825	119	1965870	13.8175	56	Q4	-79
	Arthritis & Rheumatology	15376688	37	13281171	86.3721	118	2095517	13.6279	57	Q4	-81
	Distributed Computing	1128353	127	974830	86.3941	117	153523	13.6059	58	Q4	10
	Biophysics	3439269	96	2974423	86.4842	116	464846	13.5158	59	Q4	-20
	Chemical Physics	29845901	19	25840729	86.5805	115	4005172	13.4195	60	Q4	-96
	Energy	34446110	17	29849153	86.6546	114	4596957	13.3454	61	Q4	-97
	Plant Biology & Botany	28501218	21	24720644	86.7354	113	3780574	13.2646	62	Q4	-92
	Sport Sciences	5440774	81	4719110	86.736	112	721664	13.264	63	Q4	-31
	Psychiatry	34603247	16	30015135	86.7408	111	4588112	13.2592	64	Q4	-95
	Environmental & Occupational Health	2139555	114	1856098	86.7516	110	283457	13.2484	65	Q4	4
	Computer Hardware & Architecture	2200377	112	1910663	86.8334	109	289714	13.1666	66	Q4	3
	Substance Abuse	4493982	86	3902375	86.8356	108	591607	13.1644	67	Q4	-22
	Dermatology & Venereal Diseases	11030773	51	9579130	86.8401	107	1451643	13.1599	68	Q4	-56
	Agronomy & Agriculture	9918839	61	8620793	86.9133	106	1298046	13.0867	69	Q4	-45
	Environmental Sciences	17020274	34	14792953	86.9137	105	2227321	13.0863	70	Q4	-71
	Speech-Language Pathology & Audiology	1263274	126	1098197	86.9326	104	165077	13.0674	71	Q4	22
	General Clinical Medicine	2214987	111	1926316	86.9674	103	288671	13.0326	72	Q4	8
	Food Science	10402511	55	9057393	87.0693	102	1345118	12.9307	73	Q4	-47
	Horticulture	308128	157	268347	87.0895	101	39781	12.9105	74	Q4	56
	Ophthalmology & Optometry	14204665	41	12371443	87.0942	100	1833222	12.9058	75	Q4	-59
	Respiratory System	20947670	29	18260842	87.1736	99	2686828	12.8264	76	Q4	-70
	Cardiovascular System & Hematology	104099788	3	90903488	87.3234	98	13196300	12.6766	77	Q4	-95
	Pharmacology & Pharmacy	21582243	27	18849981	87.3402	97	2732262	12.6598	78	Q4	-70
	Building & Construction	3737576	95	3266173	87.3875	96	471403	12.6125	79	Q4	-1
	Neurology & Neurosurgery	115278947	2	100752737	87.3991	95	14526210	12.6009	80	Q4	-93
	Gerontology	2518513	107	2203222	87.4811	94	315291	12.5189	81	Q4	13
	Microbiology	50599864	10	44267628	87.4857	93	6332236	12.5143	82	Q4	-83
	Nuclear Medicine & Medical Imaging	21886726	26	19154991	87.5188	92	2731735	12.4812	83	Q4	-66
	Urology & Nephrology	23681455	24	20726735	87.5231	91	2954720	12.4769	84	Q4	-67
	Strategic, Defence & Security Studies	1656333	122	1450578	87.5777	90	205755	12.4223	85	Q4	32
	Endocrinology & Metabolism	41801500	13	36654391	87.6868	89	5147109	12.3132	86	Q4	-76
	Ecology	20967364	28	18388615	87.7011	88	2578749	12.2989	87	Q4	-60
	Rehabilitation	3426486	97	3007804	87.781	87	418682	12.219	88	Q4	10
	Gastroenterology & Hepatology	31857206	18	27974920	87.8135	86	3882286	12.1865	89	Q4	-68
	Biochemistry & Molecular Biology	63038572	5	55379237	87.8498	85	7659335	12.1502	90	Q4	-80
	Immunology	62451870	6	54926606	87.9503	84	7525264	12.0497	91	Q4	-78
	Obstetrics & Reproductive Medicine	16995917	35	14953565	87.9833	83	2042352	12.0167	92	Q4	-48
	Complementary & Alternative Medicine	855070	137	752718	88.03	82	102352	11.97	93	Q4	55
	Medical Informatics	1893411	118	1669669	88.1831	81	223742	11.8169	94	Q4	37
	Anesthesiology	7837254	70	6916015	88.2454	80	921239	11.7546	95	Q4	-10
	Networking & Telecommunications	23833891	23	21042319	88.2874	79	2791572	11.7126	96	Q4	-56
	Anthropology	833055	138	736115	88.3633	78	96940	11.6367	97	Q4	60
	Otorhinolaryngology	5216435	82	4610825	88.3903	77	605610	11.6097	98	Q4	5
	Physical Chemistry	9006553	64	7961855	88.4007	76	1044698	11.5993	99	Q4	-12
	Logistics & Transportation	2366437	109	2093224	88.4547	75	273213	11.5453	100	Q4	34
	Clinical Psychology	4458784	87	3946101	88.5017	74	512683	11.4983	101	Q4	13
	Nutrition & Dietetics	12187271	48	10804728	88.6558	73	1382543	11.3442	102	Q4	-25
	Emergency & Critical Care Medicine	10125059	57	8994701	88.836	72	1130358	11.164	103	Q4	-15
	General Chemistry	9086494	63	8076680	88.8866	71	1009814	11.1134	104	Q4	-8
	Geriatrics	3305732	101	2939331	88.9162	70	366401	11.0838	105	Q4	31
	Oncology & Carcinogenesis	126244850	1	112293026	88.9486	69	13951824	11.0514	106	Q4	-68
	Developmental & Child Psychology	7476659	72	6652424	88.9759	68	824235	11.0241	107	Q4	4
	Dentistry	10005454	60	8906008	89.0115	67	1099446	10.9885	108	Q4	-7
	Pediatrics	11641321	50	10365823	89.0434	66	1275498	10.9566	109	Q4	-16
	Surgery	25190209	22	22431368	89.048	65	2758841	10.952	110	Q4	-43
	Evolutionary Biology	10082712	58	9006091	89.3221	64	1076621	10.6779	111	Q4	-6
	Pathology	6450757	73	5763476	89.3457	63	687281	10.6543	112	Q4	10
	Public Health	15539039	36	13887855	89.374	62	1651184	10.626	113	Q4	-26
	Criminology	1374989	125	1229266	89.4019	61	145723	10.5981	114	Q4	64
	Epidemiology	4959427	83	4444275	89.6127	60	515152	10.3873	115	Q4	23
	Music	41704	170	37392	89.6605	59	4312	10.3395	116	Q4	111
	Social Work	356080	153	319353	89.6857	58	36727	10.3143	117	Q4	95
	Nanoscience & Nanotechnology	46364951	12	41635610	89.7997	57	4729341	10.2003	118	Q4	-45
	Applied Ethics	571263	145	513448	89.8794	56	57815	10.1206	119	Q4	89
	Experimental Psychology	12367293	47	11123136	89.9399	55	1244157	10.0601	120	Q4	-8
	Nursing	4256566	89	3832595	90.0396	54	423971	9.9604	121	Q4	35
	Psychoanalysis	186325	162	167854	90.0867	53	18471	9.91332	122	Q4	109
	Orthopedics	13236490	44	11942540	90.2244	52	1293950	9.77563	123	Q4	-8
	Geography	1971714	116	1783295	90.4439	51	188419	9.5561	124	Q4	65
	Developmental Biology	67424194	4	60994177	90.4633	50	6430017	9.53666	125	Q4	-46
	Human Factors	1904544	117	1726983	90.677	49	177561	9.32302	126	Q4	68
	Software Engineering	3061314	102	2778828	90.7724	48	282486	9.22761	127	Q4	54
	Religions & Theology	169771	163	154133	90.7888	47	15638	9.21123	128	Q4	116
	Artificial Intelligence & Image Processing	52092581	9	47302382	90.8045	46	4790199	9.19555	129	Q4	-37
	Architecture	17449	171	15851	90.8419	45	1598	9.15812	130	Q4	126
	Urban & Regional Planning	955525	134	868803	90.9242	44	86722	9.07585	131	Q4	90
	Education	6337254	75	5766660	90.9962	43	570594	9.00381	132	Q4	32
	General & Internal Medicine	61036056	8	55568858	91.0427	42	5467198	8.95733	133	Q4	-34
	Health Policy & Services	4264280	88	3882436	91.0455	41	381844	8.95448	134	Q4	47
	Agricultural Economics & Policy	760167	140	692847	91.1441	40	67320	8.85595	135	Q4	100
	Operations Research	3403454	99	3102541	91.1586	39	300913	8.8414	136	Q4	60
	Industrial Relations	150549	164	137334	91.2221	38	13215	8.77787	137	Q4	126
	Information & Library Sciences	826342	139	755751	91.4574	37	70591	8.54259	138	Q4	102
	Computation Theory & Mathematics	2533109	106	2317197	91.4764	36	215912	8.5236	139	Q4	70
	Demography	317062	156	290829	91.7262	35	26233	8.27378	140	Q4	121
	Bioinformatics	8829868	66	8099324	91.7264	34	730544	8.27356	141	Q4	32
	General Psychology & Cognitive Sciences	340273	154	312405	91.8101	33	27868	8.18989	142	Q4	121
	Family Studies	321570	155	295500	91.8929	32	26070	8.1071	143	Q4	123
	Sport, Leisure & Tourism	929153	135	857823	92.3231	31	71330	7.67688	144	Q4	104
	Languages & Linguistics	1105240	129	1026633	92.8878	30	78607	7.11221	145	Q4	99
	Statistics & Probability	5645872	80	5248621	92.9639	29	397251	7.03613	146	Q4	51
	Social Psychology	9187769	62	8543597	92.9888	28	644172	7.01119	147	Q4	34
	Drama & Theater	14704	173	13707	93.2195	27	997	6.78047	148	Q4	146
	Communication & Media Studies	1104896	130	1031527	93.3596	26	73369	6.64035	149	Q4	104
	History of Social Sciences	118476	166	111159	93.8241	25	7317	6.17593	150	Q4	141
	Development Studies	373536	152	351880	94.2024	24	21656	5.79757	151	Q4	128
	Folklore	6184	174	5832	94.3079	23	352	5.69211	152	Q4	151
	History of Science, Technology & Medicine	68398	168	64512	94.3185	22	3886	5.68145	153	Q4	146
	Science Studies	610647	143	575986	94.3239	21	34661	5.67611	154	Q4	122
	Philosophy	511687	148	482765	94.3477	20	28922	5.65228	155	Q4	128
	Information Systems	3029122	103	2866422	94.6288	19	162700	5.37119	156	Q4	84
	Economic Theory	131811	165	124952	94.7963	18	6859	5.20366	157	Q4	147
	Law	456016	150	432947	94.9412	17	23069	5.05881	158	Q4	133
	Business & Management	8740701	67	8332187	95.3263	16	408514	4.6737	159	Q4	51
	Political Science & Public Administration	2270625	110	2165157	95.3551	15	105468	4.64489	160	Q4	95
	Social Sciences Methods	1041324	132	993854	95.4414	14	47470	4.55862	161	Q4	118
	Cultural Studies	202550	161	193664	95.6129	13	8886	4.38706	162	Q4	148
	Economics	6333256	76	6062263	95.7211	12	270993	4.27889	163	Q4	64
	Sociology	1469311	124	1407259	95.7768	11	62052	4.2232	164	Q4	113
	Art Practice, History & Theory	16026	172	15363	95.863	10	663	4.13703	165	Q4	162
	Marketing	2154675	113	2065768	95.8738	9	88907	4.12624	166	Q4	104
	International Relations	502949	149	482325	95.8994	8	20624	4.10061	167	Q4	141
	History	261236	159	250626	95.9385	7	10610	4.06146	168	Q4	152
	Econometrics	760118	141	731534	96.2395	6	28584	3.76047	169	Q4	135
	Classics	56160	169	54085	96.3052	5	2075	3.6948	170	Q4	164
	Accounting	634080	142	610868	96.3393	4	23212	3.66074	171	Q4	138
	Literary Studies	211699	160	205571	97.1053	3	6128	2.89468	172	Q4	157
	Finance	1754492	119	1705696	97.2188	2	48796	2.7812	173	Q4	117
	Gender Studies	293226	158	285783	97.4617	1	7443	2.53832	174	Q4	157
											0
											0
											0
											0
											0
											0
											0
											0
											0
											0
											0
											0
											0
											0
											0
											0
											0
											0
											0
											0
											0
											0
											0
											0
											0
											0
											0
											0
											0
											0
											0
											0
											0
											0
											0
											0
											0
											0
											0
											0
											0
											0
											0
											0
											0
											0
											0
											0
											0
											0
											0
											0
											0
											0
											0
											0
											0
											0
											0
											0
											0
											0
											0
											0
											0
											0
											0
											0
											0
											0
											0
											0
											0
											0
											0
											0
											0
											0
											0
											0
											0
											0
											0
											0
											0
											0
											0
											0
											0
											0
											0
											0
											0
											0
											0
											0
											0
											0
											0
											0
											0
											0
											0
											0
											0
											0
											0
											0
											0
											0
											0
											0
											0
											0
											0
											0
											0
											0
											0
											0
											0
											0
											0
											0
											0
											0
											0
											0
											0
											0
											0
											0
											0
											0
											0
											0
											0
											0
											0
											0
											0
											0
											0
											0
											0
											0
											0
											0
											0
											0
											0
											0
											0
											0
											0
											0
											0
											0
											0
											0
											0
											0
											0
											0
											0
											0
											0
											0
											0
											0
											0
											0
											0
											0
											0
											0
											0
											0
											0
											0
											0
											0
											0
											0
											0
											0
											0
											0
											0
											0
											0
											0
											0
											0
											0
											0
											0
											0
											0
											0
											0
											0
											0
											0
											0
											0
											0
											0
											0
											0
											0
											0
											0
											0
											0
											0
											0
											0
											0
											0
											0
											0
											0
											0
											0
											0
											0
											0
											0
											0
											0
											0
											0
											0
											0
											0
											0
											0
											0
											0
											0
											0
											0
											0
											0
											0
											0
											0
											0
											0
											0
											0
											0
											0
											0
											0
											0
											0
											0
											0
											0
											0
											0
											0
											0
											0
											0
											0
											0
											0
											0
											0
											0
											0
											0
											0
											0
											0
											0
											0
											0
											0
											0
											0
											0
											0
											0
											0
											0
											0
											0
											0
											0
											0
											0
											0
											0
											0
											0
											0
											0
											0
											0
											0
											0
											0
											0
											0
											0
											0
											0
											0
											0
											0
											0
											0
											0
											0
											0
											0
											0
											0
											0
											0
											0
											0
											0
											0
											0
											0
											0
											0
											0
											0
											0
											0
											0
											0
											0
											0
											0
											0
											0
											0
											0
											0
											0
											0
											0
											0
											0
											0
											0
											0
											0
											0
											0
											0
											0
											0
											0
											0
											0
											0
											0
											0
											0
											0
											0
											0
											0
											0
											0
											0
											0
											0
											0
											0
											0
											0
											0
											0
											0
											0
											0
											0
											0
											0
											0
											0
											0
											0
											0
											0
											0
											0
											0
											0
											0
											0
											0
											0
											0
											0
											0
											0
											0
											0
											0
											0
											0
											0
											0
											0
											0
											0
											0
											0
											0
											0
											0
											0
											0
											0
											0
											0
											0
											0
											0
											0
											0
											0
											0
											0
											0
											0
											0
											0
											0
											0
											0
											0
											0
											0
											0
											0
											0
											0
											0
											0
											0
											0
											0
											0
											0
											0
											0
											0
											0
											0
											0
											0
											0
											0
											0
											0
											0
											0
											0
											0
											0
											0
											0
											0
											0
											0
											0
											0
											0
											0
											0
											0
											0
											0
											0
											0
											0
											0
											0
											0
											0
											0
											0
											0
											0
											0
											0
											0
											0
											0
											0
											0
											0
											0
											0
											0
											0
											0
											0
											0
											0
											0
											0
											0
											0
											0
											0
											0
											0
											0
											0
											0
											0
											0
											0
											0
											0
											0
											0
											0
											0
											0
											0
											0
											0
											0
											0
											0
											0
											0
											0
											0
											0
											0
											0
											0
											0
											0
											0
											0
											0
											0
											0
											0
											0
											0
											0
											0
											0
											0
											0
											0
											0
											0
											0
											0
											0
											0
											0
											0
											0
											0
											0
											0
											0
											0
											0
											0
											0
											0
											0
											0
											0
											0
											0
											0
											0
											0
											0
											0
											0
											0
											0
											0
											0
											0
											0
											0
											0
											0
											0
											0
											0
											0
											0
											0
											0
											0
											0
											0
											0
											0
											0
											0
											0
											0
											0
											0
											0
											0
											0
											0
											0
											0
											0
											0
											0
											0
											0
											0
											0
											0
											0
											0
											0
											0
											0
											0
											0
											0
											0
											0
											0
											0
											0
											0
											0
											0
											0
											0
											0
											0
											0
											0
											0
											0
											0
											0
											0
											0
											0
											0
											0
											0
											0
											0
											0
											0
											0
											0
											0
											0
											0
											0
											0
											0
											0
											0
											0
											0
											0
											0
											0
											0
											0
											0
											0
											0
											0
											0
											0
											0
											0
											0
											0
											0
											0
											0
											0
											0
											0
											0
											0
											0
											0
											0
											0
											0
											0
											0
											0
											0
											0
											0
											0
											0
											0
											0
											0
											0
											0
											0
											0
											0
											0
											0
											0
											0
											0
											0
											0
											0
											0
											0
											0
											0
											0
											0
											0
											0
											0
											0
											0
											0
											0
											0
											0
											0
											0
											0
											0
											0
											0
											0
											0
											0
											0
											0
											0
											0
											0
											0
											0
											0
											0
											0
											0
											0
											0
											0
											0
											0
											0
											0
											0
											0
											0
											0
											0
											0
											0
											0
											0
											0
											0
											0
											0
											0
											0
											0
											0
											0
											0
											0
											0
											0
											0
											0
											0
											0
											0
											0
											0
											0
											0
											0
											0
											0
											0
											0
											0
											0
											0
											0
											0
											0
											0
											0
											0
											0
											0
											0
											0
											0
											0
											0
											0
											0
											0
											0
											0
											0
											0
											0
											0
											0
											0
											0
											0
											0
											0
											0
											0
											0
											0
											0
											0
											0
											0
											0
											0
											0
											0
											0
											0
											0
											0
											0
											0
											0
											0
											0
											0
											0
											0
											0
											0
											0
											0
											0
											0
											0
											0
											0
											0
											0
											0
											0
											0
											0
											0
											0
											0
											0
											0
											0
											0
											0
											0
											0
											0
											0
											0
											0
											0
											0
											0
											0
											0
											0
											0
											0
											0
											0
											0
											0
											0
											0
											0
											0
											0
											0
											0
											0
											0
											0
											0
											0
											0
											0
											0
											0
											0
											0
											0
											0
											0
											0
											0
											0
											0
											0
											0
											0
											0
											0
											0
											0
											0
											0
											0
											0
											0
											0
											0
											0
											0
											0
											0
											0
											0
											0
											0
											0
											0
											0
											0
											0
											0
											0
											0
											0
											0
											0
											0
											0
											0
											0
											0
											0
											0
											0
											0
											0
											0
											0
											0
											0
											0
											0
											0
											0
											0
											0
											0
											0
											0
											0
											0
											0
											0
											0
											0
											0
											0
											0
											0
											0
											0
											0
											0
											0
											0
											0
											0
											0
											0
											0
											0
											0
											0
											0
											0
											0
											0
											0
											0
											0
											0
											0
											0
											0
											0
											0
											0
											0
											0
											0
											0
											0
											0
											0
											0
											0
											0
											0
											0
											0
											0
											0
											0
											0
											0
											0
											0
											0
											0
											0
											0
											0
											0
											0
											0
											0
											0
											0
											0
											0
											0
											0
											0
											0
											0
											0
											0
											0
											0
											0
											0
											0
											0
											0
											0
											0
											0
											0
											0
											0
											0
											0
											0
											0
											0
											0
											0
											0
											0
											0
											0
											0
											0
											0
											0
											0
											0
											0
											0
											0
											0
											0
											0
											0
											0
											0
											0
											0
											0
											0
											0
											0
											0
											0
											0
											0
											0
											0
											0
											0
											0
											0
											0
											0
											0
											0
											0
											0
											0
											0
											0
											0
											0
											0
											0
											0
											0
											0
											0
											0
											0
											0
											0
											0
											0
											0
											0
											0
											0
											0
											0
											0
											0
											0
											0
											0
											0
											0
											0
											0
											0
											0
											0
											0
											0
											0
											0
											0
											0
											0
											0
											0
											0
											0
											0
											0
											0
											0
											0
											0
											0
											0
											0
											0
											0
											0
											0
											0
											0
											0
											0
											0
											0
											0
											0
											0
											0
											0
											0
											0
											0
											0
											0
											0
											0
											0
											0
											0
											0
											0
											0
											0
											0
											0
											0
											0
											0
											0
											0
											0
											0
											0
											0
											0
											0
											0
											0
											0
											0
											0
											0
											0
											0
											0
											0
											0
											0
											0
											0
											0
											0
											0
											0
											0
											0
											0
											0
											0
											0
											0
											0
											0
											0
											0
											0
											0
											0
											0
											0
											0
											0
											0
											0
											0
											0
											0
											0
											0
											0
											0
											0
											0
											0
											0
											0
											0
											0
											0
											0
											0
											0
											0
											0
											0
											0
											0
											0
											0
											0
											0
											0
											0
											0
											0
											0
											0
											0
											0
											0
											0
											0
											0
											0
											0
											0
											0
											0
											0
											0
											0
											0
											0
											0
											0
											0
											0
											0
											0
											0
											0
											0
											0
											0
											0
											0
											0
											0
											0
											0
											0
											0
											0
											0
											0
											0
											0
											0
											0
											0
											0
											0
											0
											0
											0
											0
											0
											0
											0
											0
											0
											0
											0
											0
											0
											0
											0
											0
											0
											0
											0
											0
											0
											0
											0
											0
											0
											0
											0
											0
											0
											0
											0
											0
											0
											0
											0
											0
											0
											0
											0
											0
											0
											0
											0
											0
											0
											0
											0
											0
											0
											0
											0
											0
											0
											0
											0
											0
											0
											0
											0
											0
											0
											0
											0
											0
											0
											0
											0
											0
											0
											0
											0
											0
											0
											0
											0
											0
											0
											0
											0
											0
											0
											0
											0
											0
											0
											0
											0
											0
											0
											0
											0
											0
											0
											0
											0
											0
											0
											0
											0
											0
											0
											0
											0
											0
											0
											0
											0
											0
											0
											0
											0
											0
											0
											0
											0
											0
											0
											0
											0
											0
											0
											0
											0
											0
											0
											0
											0
											0
											0
											0
											0
											0
											0
											0
											0
											0
											0
											0
											0
											0
											0
											0
											0
											0
											0
											0
											0
											0
											0
											0
											0
											0
											0
											0
											0
											0
											0
											0
											0
											0
											0
											0
											0
											0
											0
											0
											0
											0
											0
											0
											0
											0
											0
											0
											0
											0
											0
											0
											0
											0
											0
											0
											0
											0
											0
											0
											0
											0
											0
											0
											0
											0
											0
											0
											0
											0
											0
											0
											0
											0
											0
											0
											0
											0
											0
											0
											0
											0
											0
											0
											0
											0
											0
											0
											0
											0
											0
											0
											0
											0
											0
											0
											0
											0
											0
											0
											0
											0
											0
											0
											0
											0
											0
											0
											0
											0
											0
											0
											0
											0
											0
											0
											0
											0
											0
											0
											0
											0
											0
											0
											0
											0
											0
											0
											0
											0
											0
											0
											0
											0
											0
											0
											0
											0
											0
											0
											0
											0
											0
											0
											0
											0
											0
											0
											0
											0
											0
											0
											0
											0
											0
											0
											0
											0
											0
											0
											0
											0
											0
											0
											0
											0
											0
											0
											0
											0
											0
											0
											0
											0
											0
											0
											0
											0
											0
											0
											0
											0
											0
											0
											0
											0
											0
											0
											0
											0
											0
											0
											0
											0
											0
											0
											0
											0
											0
											0
											0
											0
											0
											0
											0
											0
											0
											0
											0
											0
											0
											0
											0
											0
											0
											0
											0
											0
											0
											0
											0
											0
											0
											0
											0
											0
											0
											0
											0
											0
											0
											0
											0
											0
											0
											0
											0
											0
											0
											0
											0
											0
											0
											0
											0
											0
											0
											0
											0
											0
											0
											0
											0
											0
											0
											0
											0
											0
											0
											0
											0
											0
											0
											0
											0
											0
											0
											0
											0
											0
											0
											0
											0
											0
											0
											0
											0
											0
											0
											0
											0
											0
											0
											0
											0
											0
											0
											0
											0
											0
											0
											0
											0
											0
											0
											0
											0
											0
											0
											0
											0
											0
											0
											0
											0
											0
											0
											0
											0
											0
											0
											0
											0
											0
											0
											0
											0
											0
											0
											0
											0
											0
											0
											0
											0
											0
											0
											0
											0
											0
											0
											0
											0
											0
											0
											0
											0
											0
											0
											0
											0
											0
											0
											0
											0
											0
											0
											0
											0
											0
											0
											0
											0
											0
											0
											0
											0
											0
											0
											0
[truncated: 1,046,576+ more rows]
