# Supplementary material for: Self-citation pattern among world's top 2 % of the scientists
Source: Heliyon. 2025 Feb 5;11(3):e42471. doi: 10.1016/j.heliyon.2025.e42471 (PMC11849628; doi:10.1016/j.heliyon.2025.e42471)
Supplement: Multimedia component 6 [file mmc6.xlsx]

## Sheet: Sheet1
	institute	Total-Citation	Rank	Self-Citation excluded	%Self-Citation excluded	Rank2	Self-Citation	%Self-Citation	Rank3	Quartile	Ranking change
	Technocrat Society	1158	23324	78	6.73575	24394	1080	93.2642	1	Q1	-1070
	Muş Alparslan Üniversitesi	1709	22120	199	11.6442	24393	1510	88.3558	2	Q1	-2273
	Shonan Institute of Chemoinformatics and Mathematical Chemistry	2156	21118	256	11.8738	24392	1900	88.1262	3	Q1	-3274
	University of Chemistry and Technology	5257	15587	778	14.7993	24391	4479	85.2007	4	Q1	-8804
	Tropical Entomology Research Center	1454	22699	242	16.6437	24390	1212	83.3563	5	Q1	-1691
	Rissho University	3843	17708	742	19.3078	24389	3101	80.6922	6	Q1	-6681
	University of Penza	731	24092	150	20.5198	24388	581	79.4802	7	Q1	-296
	Institute of Physics and Technology	2126	21192	458	21.5428	24387	1668	78.4572	8	Q1	-3195
	National Aviation University	1215	23196	264	21.7284	24386	951	78.2716	9	Q1	-1190
	Brilliant Light Power, Inc.	2076	21309	455	21.9171	24385	1621	78.0829	10	Q1	-3076
	Alexandria Higher Institute of Engineering and Technology	2246	20899	496	22.0837	24384	1750	77.9163	11	Q1	-3485
	Vel Tech Rangarajan Dr.Sagunthala R&D Institute of Science and Technology	26457	6440	6069	22.9391	24383	20388	77.0609	12	Q1	-17943
	Strategic Solutions Technology Group	570	24267	146	25.614	24382	424	74.386	13	Q2	-115
	Guangdong University of Education	2807	19678	767	27.3245	24381	2040	72.6755	14	Q2	-4703
	Universiti Pendidikan Sultan Idris	2966	19328	820	27.6467	24380	2146	72.3533	15	Q2	-5052
	Quantum Age	507	24312	143	28.2051	24379	364	71.7949	16	Q2	-67
	Institute of Engineering and Management	5148	15720	1475	28.6519	24378	3673	71.3481	17	Q2	-8658
	Velagapudi Ramakrishna Siddhartha Engineering College	844	23916	247	29.2654	24377	597	70.7346	18	Q2	-461
	Government College for Women	1728	22078	508	29.3981	24376	1220	70.6019	19	Q2	-2298
	Joint Directorate of the Mordovia State Nature Reserve and National Park “Smolny”	938	23759	285	30.3838	24375	653	69.6162	20	Q2	-616
	Siberian Federal University	1071	23516	326	30.4388	24374	745	69.5612	21	Q2	-858
	V.I. Il'ichev Pacific Oceanological Institute	1678	22186	515	30.6913	24373	1163	69.3087	22	Q2	-2187
	WSEI University	1555	22471	486	31.254	24372	1069	68.746	23	Q2	-1901
	Petro Mohyla Black Sea National University	1518	22552	482	31.7523	24371	1036	68.2477	24	Q2	-1819
	Université Oum El Bouaghi	3215	18869	1045	32.5039	24370	2170	67.4961	25	Q2	-5501
	Research-Development Institute for Environmental Protection Technologies and Equipment	1330	22952	440	33.0827	24369	890	66.9173	26	Q2	-1417
	Sister Nivedita University	1072	23513	355	33.1157	24368	717	66.8843	27	Q2	-855
	Ardahan Üniversitesi	2600	20113	885	34.0385	24367	1715	65.9615	28	Q2	-4254
	Gdynia Maritime University	4163	17216	1426	34.2541	24366	2737	65.7459	29	Q2	-7150
	Chelyabinsk State University	1812	21911	621	34.2715	24365	1191	65.7285	30	Q2	-2454
	Institute of Chemical Biology and Fundamental Medicine, SB RAS	7034	13662	2441	34.7029	24364	4593	65.2971	31	Q2	-10702
	Kazan National Research Technological University	4235	17097	1484	35.0413	24363	2751	64.9587	32	Q2	-7266
	Azienda Sanitaria Provinciale di Messina	2435	20464	857	35.1951	24362	1578	64.8049	33	Q2	-3898
	Władysław Szafer Institute of Botany of the Polish Academy of Sciences	3166	18956	1122	35.439	24361	2044	64.561	34	Q2	-5405
	Institute of Design and Technology Informatics of RAS	1782	21969	637	35.7464	24360	1145	64.2536	35	Q2	-2391
	Network Service Systems Laboratories, NTT Corporation	704	24127	261	37.0739	24359	443	62.9261	36	Q2	-232
	Forskningscenter for Livskvalitet	3226	18853	1209	37.4768	24358	2017	62.5232	37	Q2	-5505
	Universiti Kuala Lumpur	2003	21474	760	37.9431	24357	1243	62.0569	38	Q2	-2883
	Healthcare Analysis & Forecasting	2072	21323	792	38.2239	24356	1280	61.7761	39	Q2	-3033
	Institute for Colloidal Organization	5549	15231	2123	38.2591	24355	3426	61.7409	40	Q2	-9124
	A.E. Arbuzov Institute of Organic and Physical Chemistry, Kazan Scientific Center, Russian Academy of Sciences	10773	10884	4222	39.1906	24354	6551	60.8094	41	Q2	-13470
	Mutah University	816	23961	320	39.2157	24353	496	60.7843	42	Q2	-392
	University of Development Alternative	5620	15148	2204	39.2171	24352	3416	60.7829	43	Q2	-9204
	Cameron University	5118	15752	2011	39.2927	24351	3107	60.7073	44	Q2	-8599
	T.C. Maltepe Universitesi	1397	22807	550	39.3701	24350	847	60.6299	45	Q2	-1543
	Research Institute for Fragrance Materials, Inc.	11095	10701	4397	39.6305	24349	6698	60.3695	46	Q2	-13648
	Voronezh State Pedagogical University	2662	19998	1056	39.6694	24348	1606	60.3306	47	Q2	-4350
	Universidad Distrital Francisco Jose de Caldas	2162	21108	860	39.778	24347	1302	60.222	48	Q2	-3239
	Institute of Microelectronics Technology and High Purity Materials, Russian Academy of Sciences	2771	19751	1128	40.7073	24346	1643	59.2927	49	Q2	-4595
	Magadh University	1655	22246	674	40.7251	24345	981	59.2749	50	Q2	-2099
	Photochemistry Center of the Russian Academy of Sciences	4175	17194	1701	40.7425	24344	2474	59.2575	51	Q2	-7150
	Indian Centre for Space Physics	7130	13565	2929	41.0799	24343	4201	58.9201	52	Q2	-10778
	Mehran University of Engineering & Technology	2399	20536	987	41.1421	24342	1412	58.8579	53	Q2	-3806
	Seemanta Institute of Pharmaceutical Sciences	7692	13050	3188	41.4457	24341	4504	58.5543	54	Q2	-11291
	Gandhi Institute for Technological Advancement	1407	22791	590	41.9332	24340	817	58.0668	55	Q2	-1549
	College of Applied Medical Sciences	3742	17902	1570	41.9562	24339	2172	58.0438	56	Q2	-6437
	Technical University of Moldova	1079	23499	453	41.9833	24338	626	58.0167	57	Q2	-839
	Mohan Babu University	814	23969	345	42.3833	24337	469	57.6167	58	Q2	-368
	University of Tyumen	6257	14399	2663	42.5603	24336	3594	57.4397	59	Q2	-9937
	Andhra Loyola College	2349	20646	1000	42.5713	24335	1349	57.4287	60	Q2	-3689
	Scientific and Technological Centre of Unique Instrumentation of the Russian Academy of Sciences	802	23984	343	42.7681	24334	459	57.2319	61	Q2	-350
	State Grid Zhejiang Electric Power Company Research Institute	2031	21426	873	42.9838	24333	1158	57.0162	62	Q2	-2907
	Academy of Maritime Education and Training	1430	22746	617	43.1469	24332	813	56.8531	63	Q2	-1586
	Siberian State Industrial University	2006	21469	866	43.1705	24331	1140	56.8295	64	Q2	-2862
	Tambovskij Gosudarstvennyj Tehniceskij Universitet	1432	22740	623	43.5056	24330	809	56.4944	65	Q2	-1590
	Islamic Azad University, Central Tehran Branch	13425	9564	5895	43.9106	24329	7530	56.0894	66	Q2	-14765
	Universidad Autónoma de Aguascalientes	1855	21804	815	43.9353	24328	1040	56.0647	67	Q2	-2524
	International Campus, Zhejiang University	3843	17708	1692	44.0281	24327	2151	55.9719	68	Q2	-6619
	Tomsk State University of Control Systems and Radioelectronics	4469	16723	1970	44.0814	24326	2499	55.9186	69	Q2	-7603
	Landcare Research New Zealand	15119	8947	6672	44.1299	24325	8447	55.8701	70	Q2	-15378
	Ural Federal University	20120	7607	8899	44.2296	24324	11221	55.7704	71	Q2	-16717
	Chemistry & Chemical Engineering Research Center of Iran	1472	22650	656	44.5652	24323	816	55.4348	72	Q2	-1673
	Institute of High Current Electronics of Siberian Branch of the Russian Academy of Sciences	16081	8646	7173	44.6054	24322	8908	55.3946	73	Q2	-15676
	Space Research and Technology Institute	1328	22957	595	44.8042	24321	733	55.1958	74	Q2	-1364
	Research Institute of Comprehensive Exploitation of Mineral Resources of the Russian Academy of Sciences	1073	23511	481	44.8276	24320	592	55.1724	75	Q2	-809
	Universidad del Zulia, Facultad de Medicina	1151	23346	516	44.8306	24319	635	55.1694	76	Q2	-973
	Saint Petersburg State Marine Technical University	2973	19314	1337	44.9714	24318	1636	55.0286	77	Q2	-5004
	Malayer University	824	23951	371	45.0243	24317	453	54.9757	78	Q2	-366
	Centre for Theoretical Physics	1927	21644	868	45.0441	24316	1059	54.9559	79	Q2	-2672
	S. P. Timoshenko Institute of Mechanics of the Academy of Sciences of the Ukraine	5989	14689	2727	45.5335	24315	3262	54.4665	80	Q2	-9626
	Universidad Privada Peruano Alemana (UPAL)	887	23849	404	45.5468	24314	483	54.4532	81	Q2	-465
	Université Mohamed Boudiaf - M'sila	5082	15803	2319	45.6316	24313	2763	54.3684	82	Q2	-8510
	National University of Uzbekistan named after Mirzo Ulugbek	2253	20879	1037	46.0275	24312	1216	53.9725	83	Q2	-3433
	University of Warith Al-Anbiyaa	1001	23656	462	46.1538	24311	539	53.8462	84	Q2	-655
	Institute of Information and Communication Technologies, Bulgarian Academy of Sciences	1648	22263	763	46.2985	24310	885	53.7015	85	Q2	-2047
	Bagong Kaalaman Botanikal Institute	1386	22838	646	46.6089	24309	740	53.3911	86	Q2	-1471
	Institute of Metallurgy, Ural Branch of the Russian Academy of Sciences	4105	17309	1920	46.7722	24308	2185	53.2278	87	Q2	-6999
	Micromechanics & Composites LLC	1457	22692	682	46.8085	24307	775	53.1915	88	Q2	-1615
	EFREI	1574	22424	737	46.8234	24306	837	53.1766	89	Q2	-1882
	The University of Fukuchiyama	2031	21426	954	46.9719	24305	1077	53.0281	90	Q2	-2879
	Laboratory for Neutron Scattering, Villigen	3939	17545	1856	47.1186	24304	2083	52.8814	91	Q2	-6759
	Nuclear Research Center	1033	23592	487	47.1442	24303	546	52.8558	92	Q2	-711
	Isra University	16284	8582	7697	47.2673	24302	8587	52.7327	93	Q2	-15720
	Institute of Molecule and Crystal Physics, Ufa, Research Center of Russian Academy of Sciences	7485	13237	3538	47.2679	24301	3947	52.7321	94	Q2	-11064
	Research Center of Oils and Fats, Kermanshah University of Medical Sciences	1497	22592	708	47.2946	24300	789	52.7054	95	Q2	-1708
	Future University	830	23940	393	47.3494	24299	437	52.6506	96	Q2	-359
	Far Eastern Federal University	5386	15423	2558	47.4935	24298	2828	52.5065	97	Q2	-8875
	Institute of Strength Physics and Materials Science, Siberian Branch, Russian Academy of Sciences	8201	12614	3902	47.5796	24297	4299	52.4204	98	Q2	-11683
	National Institutes of Natural Sciences - National Institute for Fusion Science	37082	5263	17745	47.8534	24296	19337	52.1466	99	Q2	-19033
	Upstate Freshwater Institute	4872	16120	2335	47.9269	24295	2537	52.0731	100	Q2	-8175
	International Tomography Center of the Siberian Branch of the Russian Academy of the Sciences	4953	15975	2375	47.9507	24294	2578	52.0493	101	Q2	-8319
	Laboratorio Nacional de Fusión	9282	11811	4452	47.9638	24293	4830	52.0362	102	Q2	-12482
	Aurel Vlaicu University	1413	22783	678	47.983	24292	735	52.017	103	Q2	-1509
	Universidad de las Americas - Ecuador	978	23688	475	48.5685	24291	503	51.4315	104	Q2	-603
	National Centre for Nuclear Research (NCBJ)	29448	5998	14303	48.5704	24290	15145	51.4296	105	Q2	-18292
	Liaoning Technical University	1259	23111	614	48.7689	24289	645	51.2311	106	Q2	-1178
	Ivanovo State University of Chemistry and Technology	2846	19601	1388	48.7702	24288	1458	51.2298	107	Q2	-4687
	Variable Energy Cyclotron Centre India	25248	6618	12355	48.9346	24287	12893	51.0654	108	Q2	-17669
	University of Sulaimani	11035	10739	5419	49.1074	24286	5616	50.8926	109	Q2	-13547
	Faculty of Electronic Engineering	10862	10828	5338	49.1438	24285	5524	50.8562	110	Q2	-13457
	Rajshahi University of Engineering and Technology	1412	22784	697	49.3626	24284	715	50.6374	111	Q2	-1500
	Udmurt Federal Research Center of the Ural Branch of the Russian Academy of Sciences	864	23887	429	49.6528	24283	435	50.3472	112	Q2	-396
	MBN Research Center	5300	15534	2637	49.7547	24282	2663	50.2453	113	Q2	-8748
	Istituto Di Radioastronomia, Bologna	11054	10726	5519	49.9276	24281	5535	50.0724	114	Q2	-13555
	West Glamorgan Institute of Higher Education	750	24060	375	50	24280	375	50	115	Q2	-220
	Military Technical College	1187	23266	594	50.0421	24279	593	49.9579	116	Q3	-1013
	Dagestan State University	5903	14781	2955	50.0593	24278	2948	49.9407	117	Q3	-9497
	Hiroshima Shudo University	1149	23349	576	50.1305	24277	573	49.8695	118	Q3	-928
	V. A. Trapeznikov Institute of Control Sciences, Russian Academy of Sciences	1754	22026	881	50.2281	24276	873	49.7719	119	Q3	-2250
	Novocraft Technologies Sdn Bhd	1314	22990	660	50.2283	24275	654	49.7717	120	Q3	-1285
	Lviv Polytechnic National University	5545	15237	2793	50.3697	24274	2752	49.6303	121	Q3	-9037
	TANANAEV INSTITUTE OF CHEMISTRY KOLA SCIENCE CENTRE OF THE RUSSIAN ACADEMY OF SCIENCES	1283	23063	647	50.4287	24273	636	49.5713	122	Q3	-1210
	Fukuoka Institute of Technology	9792	11484	4961	50.6638	24272	4831	49.3362	123	Q3	-12788
	Vietnam Academy of Science and Technology	1320	22979	671	50.8333	24271	649	49.1667	124	Q3	-1292
	Polytechnic University Japan	1404	22796	717	51.0684	24270	687	48.9316	125	Q3	-1474
	Postovsky Institute of Organic Synthesis of Ural Division of Russian Academy of Sciences	8707	12217	4454	51.1542	24269	4253	48.8458	126	Q3	-12052
	Politechnika Koszalinska	1772	21993	909	51.298	24268	863	48.702	127	Q3	-2275
	ENN Group Co., Ltd.	2807	19678	1440	51.3003	24267	1367	48.6997	128	Q3	-4589
	University of Western Macedonia	31214	5803	16025	51.3391	24266	15189	48.6609	129	Q3	-18463
	Hochschule Mittweida (FH)	3967	17506	2040	51.4243	24265	1927	48.5757	130	Q3	-6759
	Penn State Shenango	4923	16033	2533	51.4524	24264	2390	48.5476	131	Q3	-8231
	ChampionX	2299	20780	1187	51.6311	24263	1112	48.3689	132	Q3	-3483
	Luxor University	3424	18476	1770	51.6939	24262	1654	48.3061	133	Q3	-5786
	INFN - Laboratori Nazionali del Sud	8477	12390	4385	51.7282	24261	4092	48.2718	134	Q3	-11871
	Islamic Azad University, Shahrood Branch	2475	20383	1283	51.8384	24260	1192	48.1616	135	Q3	-3877
	Syed Ammal Engineering College	2965	19331	1540	51.9393	24259	1425	48.0607	136	Q3	-4928
	AE Favorsky Irkutsk Institute of Chemistry, Siberian Branch, Russian Academy of Sciences	25310	6611	13158	51.9874	24258	12152	48.0126	137	Q3	-17647
	White Dwarf Research Corporation	10320	11141	5377	52.1027	24257	4943	47.8973	138	Q3	-13116
	BASF/Battery Materials-Ovonic	3792	17809	1979	52.1888	24256	1813	47.8112	139	Q3	-6447
	Hasanuddin University	952	23732	497	52.2059	24255	455	47.7941	140	Q3	-523
	University of Mosul	3061	19143	1601	52.3032	24254	1460	47.6968	141	Q3	-5111
	Damghan University	2975	19311	1560	52.437	24253	1415	47.563	142	Q3	-4942
	Herbarium Ustilaginales Vanky (HUV)	1373	22861	721	52.5127	24252	652	47.4873	143	Q3	-1391
	Mae Fah Luang University	63430	3701	33347	52.5729	24251	30083	47.4271	144	Q3	-20550
	Steinbeis-Transferzentrum Aerospace Technology and Application	1859	21793	978	52.6089	24250	881	47.3911	145	Q3	-2457
	Shanghai Business School	2202	21002	1160	52.6794	24249	1042	47.3206	146	Q3	-3247
	Lovely Professional University	11047	10730	5831	52.7836	24248	5216	47.2164	147	Q3	-13518
	Universitatea din Pitesti	2666	19986	1409	52.8507	24247	1257	47.1493	148	Q3	-4261
	St. Petersburg Federal Research Center of the Russian Academy of Sciences	4556	16608	2410	52.8973	24246	2146	47.1027	149	Q3	-7638
	Instytut Problemów Jądrowyc	7837	12927	4147	52.9157	24245	3690	47.0843	150	Q3	-11318
	Université Ibn-Khaldoun Tiaret	3642	18083	1939	53.24	24244	1703	46.76	151	Q3	-6161
	Office of River Protection	2804	19684	1493	53.2454	24243	1311	46.7546	152	Q3	-4559
	Istituto dei Materiali per l'Elettronica ed il Magnetismo	3791	17811	2023	53.3632	24242	1768	46.6368	153	Q3	-6431
	Institute of Surface Chemistry National Academy of Sciences in Ukraine	8444	12421	4506	53.3633	24241	3938	46.6367	154	Q3	-11820
	University of S. Petersburg	6884	13815	3689	53.588	24240	3195	46.412	155	Q3	-10425
	Institute of General and Experimental Biology of the Siberian Branch of the RAS	1841	21843	988	53.6665	24239	853	46.3335	156	Q3	-2396
	V.I. Vernadsky Crimean Federal University	3269	18780	1755	53.6861	24238	1514	46.3139	157	Q3	-5458
	Cosmic Origins Of Life (COOL) Research DAO	8563	12326	4601	53.7312	24237	3962	46.2688	158	Q3	-11911
	OB Engineering	766	24039	413	53.9164	24236	353	46.0836	159	Q3	-197
	Zhoukou Normal University	1494	22599	807	54.0161	24235	687	45.9839	160	Q3	-1636
	RD Center	714	24118	386	54.0616	24234	328	45.9384	161	Q3	-116
	University of Engineering & Technology Mardan	2046	21384	1108	54.1544	24233	938	45.8456	162	Q3	-2849
	Whittier College	4803	16234	2603	54.1953	24232	2200	45.8047	163	Q3	-7998
	Institute of Problems of Mechanical Engineering of the Russian Academy of Sciences	22380	7121	12147	54.2761	24231	10233	45.7239	164	Q3	-17110
	Zuev Institute of Atmospheric Optics of the Siberian Branch of the RAS	17643	8210	9586	54.3332	24230	8057	45.6668	165	Q3	-16020
	Hopital Farhat Hached Sousse	1980	21513	1076	54.3434	24229	904	45.6566	166	Q3	-2716
	Broadcom Inc., Germany	6499	14176	3532	54.3468	24228	2967	45.6532	167	Q3	-10052
	Tehničko Veleučilište u Zagrebu	1596	22377	872	54.6366	24227	724	45.3634	168	Q3	-1850
	O. Ya. Usikov Institute for Radiophysics and Electronics of the National Academy of Sciences of Ukraine	7176	13523	3925	54.6962	24226	3251	45.3038	169	Q3	-10703
	Witold Stefański Institute of Parasitology of the Polish Academy of Sciences	2393	20554	1309	54.7012	24225	1084	45.2988	170	Q3	-3671
	Government Engineering College Patan	4533	16628	2480	54.7099	24224	2053	45.2901	171	Q3	-7596
	Ufa State Petroleum Technological University	1208	23213	661	54.7185	24223	547	45.2815	172	Q3	-1010
	Changchun Institute of Optics Fine Mechanics and Physics Chinese Academy of Sciences	803	23981	440	54.7945	24222	363	45.2055	173	Q3	-241
	Institute of Mathematics and Mechanics	1988	21501	1090	54.829	24221	898	45.171	174	Q3	-2720
	International Centre for Radio Astronomy Research	16833	8432	9230	54.8328	24220	7603	45.1672	175	Q3	-15788
	Patologia Clinica ASFO Pordenone	837	23927	459	54.8387	24219	378	45.1613	176	Q3	-292
	Centro Atomico Bariloche	43684	4761	23971	54.8736	24218	19713	45.1264	177	Q3	-19457
	Université Privée De Fès	2051	21368	1128	54.9976	24217	923	45.0024	178	Q3	-2849
	Swanson Center	1634	22298	901	55.1408	24216	733	44.8592	179	Q3	-1918
	Institut de Chimie Radicalaire	15150	8930	8359	55.1749	24215	6791	44.8251	180	Q3	-15285
	Nuclear Physics Institute of the Academy of Sciences of the Czech Republic v. v. i.	5256	15589	2903	55.2321	24214	2353	44.7679	181	Q3	-8625
	University of Carthage	1458	22685	808	55.4184	24213	650	44.5816	182	Q3	-1528
	DEVCOM ARL	2545	20222	1411	55.442	24212	1134	44.558	183	Q3	-3990
	MS2Discovery Institute	4137	17266	2295	55.475	24211	1842	44.525	184	Q3	-6945
	Joint Laboratory of Optics	4139	17262	2297	55.4965	24210	1842	44.5035	185	Q3	-6948
	ESO	1717	22106	953	55.5038	24209	764	44.4962	186	Q3	-2103
	Bells University of Technology	2684	19943	1490	55.5142	24208	1194	44.4858	187	Q3	-4265
	Steven H. Voldman Llc	2227	20948	1238	55.5905	24207	989	44.4095	188	Q3	-3259
	Instiutet för rymdfysik	24209	6796	13464	55.6157	24206	10745	44.3843	189	Q3	-17410
	Taf Circuits, Inc.	608	24242	339	55.7566	24205	269	44.2434	190	Q3	37
	Kotel'nikov Institute of Radio Engineering and Electronics of Russian Academy of Sciences, Saratov Branch	3672	18022	2051	55.8551	24204	1621	44.1449	191	Q3	-6182
	La Sierra University	4653	16435	2599	55.8564	24203	2054	44.1436	192	Q3	-7768
	St. Petersburg State Technological Institute (Technical University)	1067	23525	596	55.8575	24202	471	44.1425	193	Q3	-677
	Lusail University	3741	17906	2092	55.9209	24201	1649	44.0791	194	Q3	-6295
	CEA Cadarache	35346	5416	19772	55.9384	24200	15574	44.0616	195	Q3	-18784
	Institute of Systematic Botany	2506	20304	1402	55.9457	24199	1104	44.0543	196	Q3	-3895
	Universidade Cidade de São Paulo	4665	16413	2610	55.9486	24198	2055	44.0514	197	Q3	-7785
	Università di Mondena e Reggio Emilia	1269	23100	710	55.9496	24197	559	44.0504	198	Q3	-1097
	University of Mumbai and Department of Atomic Energy Centre for Excellence in Basic Sciences	40293	5005	22554	55.975	24196	17739	44.025	199	Q3	-19191
	Islamic Azad University, Mashhad Branch	20617	7482	11547	56.0072	24195	9070	43.9928	200	Q3	-16713
	Kazan National Research Technical University named after A.N. Tupolev-KAI	4753	16296	2670	56.175	24194	2083	43.825	201	Q3	-7898
	Far Eastern Branch, Russian Academy of Sciences	6294	14357	3536	56.1805	24193	2758	43.8195	202	Q3	-9836
	AAO-Macquarie	1447	22710	813	56.1852	24192	634	43.8148	203	Q3	-1482
	ClaRoo	9282	11811	5218	56.2163	24191	4064	43.7837	204	Q3	-12380
	The Institute for Physics of Microstructures of the Russian Academy of Sciences	6177	14491	3474	56.2409	24190	2703	43.7591	205	Q3	-9699
	Yuri Gagarin State Technical University of Saratov	2041	21400	1148	56.2469	24189	893	43.7531	206	Q3	-2789
	Tomsk State Pedagogical University - TSPU	4400	16817	2475	56.25	24188	1925	43.75	207	Q3	-7371
	Drake University	13199	9674	7439	56.3603	24187	5760	43.6397	208	Q3	-14513
	Netherlands Foundation for Research in Astronomy	24742	6698	13949	56.3778	24186	10793	43.6222	209	Q3	-17488
	Akal University	1740	22054	981	56.3793	24185	759	43.6207	210	Q3	-2131
	Electrical Engineering Branch	2103	21252	1186	56.3956	24184	917	43.6044	211	Q3	-2932
	University of Jammu	30240	5896	17058	56.4087	24183	13182	43.5913	212	Q3	-18287
	Laboratório de Instrumentacao e Física Experimental de Partículas	59106	3879	33344	56.4139	24182	25762	43.5861	213	Q3	-20303
	Georgi Nadjakov Institute of Solid State Physics Bulgarian Academy of Sciences	5211	15642	2941	56.4383	24181	2270	43.5617	214	Q3	-8539
	Kremenchuk Mykhailo Ostrohradskyi National University	1654	22251	934	56.4692	24180	720	43.5308	215	Q3	-1929
	National Institute of Pharmaceutical Education and Research, Ahmedabad	9049	11979	5123	56.614	24179	3926	43.386	216	Q3	-12200
	Aries Design Automation, LLC	1095	23465	621	56.7123	24178	474	43.2877	217	Q3	-713
	Czech Advanced Technology Research Institute	3462	18407	1965	56.7591	24177	1497	43.2409	218	Q3	-5770
	University of Babylon	17666	8199	10030	56.7757	24176	7636	43.2243	219	Q3	-15977
	Institute of Natural Sciences and Mathematics	9115	11931	5176	56.7855	24175	3939	43.2145	220	Q3	-12244
	RainbowVision	6814	13883	3870	56.7948	24174	2944	43.2052	221	Q3	-10291
	Vidyasagar University	3993	17464	2272	56.8996	24173	1721	43.1004	222	Q3	-6709
	Khartoum University	4491	16685	2558	56.9584	24172	1933	43.0416	223	Q3	-7487
	NORTH CAROLINA DEPARTMENT OF AGRICULTURE & CONSUMER SERVICES	2499	20324	1424	56.9828	24171	1075	43.0172	224	Q3	-3847
	Akademia im. Jana Dlugosza w Czestochowie	9268	11821	5282	56.9918	24170	3986	43.0082	225	Q3	-12349
	SASTRA Deemed University	8040	12744	4592	57.1144	24169	3448	42.8856	226	Q3	-11425
	Space Research Corporation	16287	8579	9305	57.1315	24168	6982	42.8685	227	Q3	-15589
	Anatolii Pidhornyi Institute of Mechanical Engineering Problems of the National Academy of Sciences of Ukraine	1049	23561	600	57.1973	24167	449	42.8027	228	Q3	-606
	Kirensky Institute of Physics, Siberian Branch, Russian Academy of Sciences	5808	14891	3325	57.2486	24166	2483	42.7514	229	Q3	-9275
	Institut fur Weltraumforschung	51382	4267	29417	57.2516	24165	21965	42.7484	230	Q3	-19898
	International Centre for Advanced Training and Research in Physics	27881	6200	15967	57.2684	24164	11914	42.7316	231	Q3	-17964
	N.N. Vorozhtsov Novosibirsk Institute of Organic Chemistry of the Siberian Branch, Russian Academy of Sciences	6854	13838	3926	57.2804	24163	2928	42.7196	232	Q3	-10325
	Future University in Egypt	4711	16343	2699	57.2914	24162	2012	42.7086	233	Q3	-7819
	State Key Laboratory of Particle Detection & Electronics	9505	11662	5446	57.2962	24161	4059	42.7038	234	Q3	-12499
	Cosmic Dawn Center	28764	6079	16487	57.3182	24160	12277	42.6818	235	Q3	-18081
	College of Education	1975	21532	1133	57.3671	24159	842	42.6329	236	Q3	-2627
	Universidad Nacional del Nordeste	2554	20199	1466	57.4002	24158	1088	42.5998	237	Q3	-3959
	Natural History Museum Rijeka	1714	22109	984	57.4096	24157	730	42.5904	238	Q3	-2048
	LIGO Hanford	125004	2338	71777	57.4198	24156	53227	42.5802	239	Q3	-21818
	The University of Georgia, Tbilisi	7826	12939	4494	57.424	24155	3332	42.576	240	Q3	-11216
	Fujian University of Technology	1563	22448	898	57.4536	24154	665	42.5464	241	Q3	-1706
	Al Ain University	1709	22120	984	57.5775	24153	725	42.4225	242	Q3	-2033
	Université de Tunis El Manar, Faculté des Sciences de Tunis	2810	19673	1618	57.5801	24152	1192	42.4199	243	Q3	-4479
	Université Ibn Zohr	9704	11538	5597	57.6772	24151	4107	42.3228	244	Q3	-12613
	Institute of Power Engineering and Advanced Technologies, Kazan Scientific Center, Russian Academy of Sciences	1203	23230	694	57.6891	24150	509	42.3109	245	Q3	-920
	Istituto Nazionale di Fisica Nucleare, Sezione di Milano	25986	6507	14993	57.6965	24149	10993	42.3035	246	Q3	-17642
	Institute of Applied Physics of the Russian Academy of Sciences	138339	2185	79817	57.6967	24148	58522	42.3033	247	Q3	-21963
	Maulana Abul Kalam Azad University of Technology	4264	17046	2461	57.7158	24147	1803	42.2842	248	Q3	-7101
	Gharda Institute of Technology	1074	23507	620	57.7281	24146	454	42.2719	249	Q3	-639
	COMSATS University Islamabad, Abbottabad Campus	12084	10190	6977	57.7375	24145	5107	42.2625	250	Q3	-13955
	Szkoła Główna Służby Pożarniczej	1844	21835	1065	57.7549	24144	779	42.2451	251	Q3	-2309
	S.I.E.P. The Society for the investigation of Early Pregnancy	2406	20521	1390	57.7722	24143	1016	42.2278	252	Q3	-3622
	Universidad Técnica Particular de Loja	2371	20603	1372	57.8659	24142	999	42.1341	253	Q3	-3539
	Kazi Nazrul University	2072	21323	1200	57.9151	24141	872	42.0849	254	Q3	-2818
	University of Calicut	2401	20528	1391	57.9342	24140	1010	42.0658	255	Q3	-3612
	International Center for Relativistic Astrophysics	9811	11471	5684	57.935	24139	4127	42.065	256	Q3	-12668
	Bartin Üniversitesi	16253	8591	9435	58.0508	24138	6818	41.9492	257	Q3	-15547
	Slippery Rock University	2863	19561	1662	58.051	24137	1201	41.949	258	Q3	-4576
	Homi Bhabha National Institute	102548	2677	59542	58.0626	24136	43006	41.9374	259	Q3	-21459
	Al Farabi Kazakh National University	3298	18726	1916	58.0958	24135	1382	41.9042	260	Q3	-5409
	St. John's Research and Development Centre	1674	22198	973	58.1243	24134	701	41.8757	261	Q3	-1936
	Naval University of Engineering	20350	7545	11833	58.1474	24133	8517	41.8526	262	Q3	-16588
	Rare Fibre	1675	22196	974	58.1493	24132	701	41.8507	263	Q3	-1936
	Novosibirsk State Technical University	9572	11618	5573	58.2219	24131	3999	41.7781	264	Q3	-12513
	Imam Hossein University	12933	9797	7535	58.2618	24130	5398	41.7382	265	Q3	-14333
	Singidunum University	10419	11085	6077	58.3261	24129	4342	41.6739	266	Q3	-13044
	Ardakan University	2543	20226	1484	58.3563	24128	1059	41.6437	267	Q3	-3902
	Tanta University	4623	16482	2698	58.3604	24127	1925	41.6396	268	Q3	-7645
	Uluslararası Kıbrıs Üniversitesi	3322	18673	1940	58.3986	24126	1382	41.6014	269	Q3	-5453
	Engle-Stone Aquatic$ LLC	2348	20649	1372	58.4327	24125	976	41.5673	270	Q3	-3476
	Laboratory of Environmental Analytics and Radiochemistry, Department of Environmental Chemistry and Radiochemistry	1887	21732	1103	58.4526	24124	784	41.5474	271	Q3	-2392
	Yerevan Physics Institute	121332	2376	70947	58.4734	24123	50385	41.5266	272	Q3	-21747
	University of Zanjan	12840	9831	7508	58.4735	24122	5332	41.5265	273	Q3	-14291
	Institute of Animal Physiology Slovak Academy of Sciences	3776	17836	2209	58.5011	24121	1567	41.4989	274	Q3	-6285
	PNSensor GmbH	43525	4770	25473	58.525	24120	18052	41.475	275	Q3	-19350
	Troy University	567	24269	332	58.5538	24119	235	41.4462	276	Q3	150
	Higher Institute of Engineering	1115	23423	653	58.565	24118	462	41.435	277	Q3	-695
	Laboratoire de Physique Nucléaire et de Hautes Energies	27655	6232	16199	58.5753	24117	11456	41.4247	278	Q3	-17885
	Research Informatics, Collaborative Drug Discovery, Inc.	1512	22562	886	58.5979	24116	626	41.4021	279	Q3	-1554
	Horia Hulubei National Institute for R&D in Physics and Nuclear Engineering	171370	1848	100455	58.6188	24115	70915	41.3812	280	Q3	-22267
	Institut fiziki vysokikh energii	78114	3225	45793	58.6233	24114	32321	41.3767	281	Q3	-20889
	Taibah University	21078	7405	12369	58.682	24113	8709	41.318	282	Q3	-16708
	Chemical Solutions	799	23988	469	58.6984	24112	330	41.3016	283	Q3	-124
	Université Cadi Ayyad	2737	19829	1607	58.7139	24111	1130	41.2861	284	Q3	-4282
	Electromagnetic Consulting	2810	19673	1652	58.79	24110	1158	41.21	285	Q3	-4437
	Tohka-doh	3852	17695	2265	58.8006	24109	1587	41.1994	286	Q3	-6414
	Centre de Physique des Particules de Marseille	99019	2746	58293	58.8705	24108	40726	41.1295	287	Q3	-21362
	Yüzüncü Yil Üniversitesi	3971	17498	2338	58.8769	24107	1633	41.1231	288	Q3	-6609
	National University of Technology	10645	10952	6270	58.9009	24106	4375	41.0991	289	Q3	-13154
	Cellular and Molecular Signaling	17698	8191	10428	58.9219	24105	7270	41.0781	290	Q3	-15914
	North District Hospital Hong Kong	3146	18986	1854	58.932	24104	1292	41.068	291	Q3	-5118
	Federal Scientific Research Center Crystallography and photonics of Russian Academy of Sciences	13334	9601	7862	58.9621	24103	5472	41.0379	292	Q3	-14502
	Ilam University of Medical Sciences	6064	14615	3576	58.971	24102	2488	41.029	293	Q3	-9487
	Universidade Estadual da Paraiba	7245	13457	4277	59.0338	24101	2968	40.9662	294	Q3	-10644
	Istituto Nazionale di Fisica Nucleare, Sezione di Torino	135459	2216	79987	59.0489	24100	55472	40.9511	295	Q3	-21884
	Koninklijke Militaire School - Ecole Royale Militaire	9494	11673	5607	59.0584	24099	3887	40.9416	296	Q3	-12426
	Deutsche Forschungsgemeinschaft	1644	22271	972	59.1241	24098	672	40.8759	297	Q3	-1827
	Université Mohammed Premier Oujda	46091	4582	27259	59.1417	24097	18832	40.8583	298	Q3	-19515
	Universidad Autónoma Agraria Antonio Narro	4698	16361	2779	59.1528	24096	1919	40.8472	299	Q3	-7735
	Centro Nacional de Investigaciones Cientificas	5017	15892	2971	59.2187	24095	2046	40.7813	300	Q3	-8203
	A.N. Severtsov Institute of Ecology and Evolution Russian Academy of Sciences	10763	10889	6375	59.2307	24094	4388	40.7693	301	Q3	-13205
	Thüringer Landessternwarte Tautenburg	14503	9159	8593	59.2498	24093	5910	40.7502	302	Q3	-14934
	Lesya Ukrainka Volyn National University	5937	14742	3518	59.2555	24092	2419	40.7445	303	Q3	-9350
	Pergamenky 12	56418	4021	33439	59.2701	24091	22979	40.7299	304	Q3	-20070
	CSIR-Human Resource Development Centre	2532	20256	1501	59.2812	24090	1031	40.7188	305	Q3	-3834
	Universidad de San Martín de Porres	629	24216	373	59.3005	24089	256	40.6995	306	Q3	127
	State Key Laboratory of Nuclear Physics and Technology	17672	8198	10488	59.3481	24088	7184	40.6519	307	Q3	-15890
	Landessternwarte Heidelberg	60975	3806	36212	59.3883	24087	24763	40.6117	308	Q3	-20281
	Institute of Chemistry FEB RAS	5882	14810	3494	59.4016	24086	2388	40.5984	309	Q3	-9276
	Institut fur Hochenergiephysik	88116	2985	52368	59.4308	24085	35748	40.5692	310	Q3	-21100
	University of Tabuk	9516	11648	5686	59.752	24084	3830	40.248	311	Q3	-12436
	Industrial Systems Institute	2819	19653	1686	59.8084	24083	1133	40.1916	312	Q3	-4430
	Institute of Nuclear and Particle Physics	17914	8138	10735	59.9252	24082	7179	40.0748	313	Q3	-15944
	ENEA Centro Ricerche Frascati	16236	8599	9730	59.9286	24081	6506	40.0714	314	Q3	-15482
	Hanoi Architectural University	949	23736	569	59.9579	24080	380	40.0421	315	Q3	-344
	Faculty of Industrial Education	1600	22366	960	60	24079	640	40	316	Q3	-1713
	Riphah International University	16474	8528	9895	60.0643	24078	6579	39.9357	317	Q3	-15550
	Moscow State Technological University Stankin	9383	11758	5638	60.0874	24077	3745	39.9126	318	Q3	-12319
	Departement Natuurkunde en Sterrenkunde	15628	8788	9400	60.1485	24076	6228	39.8515	319	Q3	-15288
	Dnipro University of Technology	497	24318	299	60.161	24075	198	39.839	320	Q3	243
	Prince of Wales Clinical Research Sciences	2194	21023	1320	60.1641	24074	874	39.8359	321	Q3	-3051
	Bahçeşehir Üniversitesi	5652	15105	3401	60.1734	24073	2251	39.8266	322	Q3	-8968
	Gran Sasso Science Institute	69480	3485	41812	60.1785	24072	27668	39.8215	323	Q3	-20587
	U.S. Space and Rocket Center	2182	21058	1314	60.22	24071	868	39.78	324	Q3	-3013
	Institute of Mathematics of the Polish Academy of Sciences	55203	4077	33258	60.2467	24070	21945	39.7533	325	Q3	-19993
	New York City College of Technology	1215	23196	732	60.2469	24069	483	39.7531	326	Q3	-873
	AtheroPoint™	16510	8515	9955	60.2968	24068	6555	39.7032	327	Q3	-15553
	Institute of Experimental Physics Slovak Academy of Sciences	1871	21763	1129	60.3421	24067	742	39.6579	328	Q3	-2304
	Kubota Holography Laboratory Corporation	2681	19950	1619	60.3879	24066	1062	39.6121	329	Q3	-4116
	European Centre for Theoretical Studies in Nuclear Physics and Related Areas	6278	14375	3796	60.4651	24065	2482	39.5349	330	Q3	-9690
	Molent Aerostructures	1955	21585	1183	60.5115	24064	772	39.4885	331	Q3	-2479
	K.Ramakrishnan College of Engineering	3745	17891	2267	60.534	24063	1478	39.466	332	Q3	-6172
	Usak University	8120	12679	4916	60.5419	24062	3204	39.4581	333	Q3	-11383
	Saha Institute of Nuclear Physics	80143	3178	48578	60.6142	24061	31565	39.3858	334	Q3	-20883
	School of Engineering & Applied Sciences	8671	12248	5258	60.6389	24060	3413	39.3611	335	Q3	-11812
	Nature Research Centre	6539	14135	3966	60.6515	24059	2573	39.3485	336	Q3	-9924
	Thomasian and Associates	1257	23116	763	60.7001	24058	494	39.2999	337	Q3	-942
	Institutul National de Cercetare-Dezvoltare pentru Inginerie Electrica, Bucuresti	2355	20639	1430	60.7219	24057	925	39.2781	338	Q3	-3418
	Jaypee Institute of Information Technology	2266	20846	1376	60.7237	24056	890	39.2763	339	Q3	-3210
	Astrophysique Relativiste, Théories, Expériences, Metrologie, Instrumentation, Signaux	57998	3931	35230	60.7435	24055	22768	39.2565	340	Q3	-20124
	P. A. College of Engineering, Mangalore	3416	18493	2076	60.7728	24054	1340	39.2272	341	Q3	-5561
	SDXTEK - Software Defined Technologies, Inc.	4211	17138	2560	60.7932	24053	1651	39.2068	342	Q3	-6915
	Technical University of Sofia	2300	20777	1399	60.8261	24052	901	39.1739	343	Q3	-3275
	Universidade Federal de Mato Grosso do Sul	12569	9960	7650	60.864	24051	4919	39.136	344	Q3	-14091
	State University of Tetovo	2242	20913	1366	60.9277	24050	876	39.0723	345	Q3	-3137
	National Research Centre Kurchatov Institute	123291	2355	75127	60.9347	24049	48164	39.0653	346	Q3	-21694
	National Museum of Marine Biology and Aquarium Taiwan	4583	16553	2793	60.9426	24048	1790	39.0574	347	Q3	-7495
	Institut für Experimentelle Teilchenphysik	72011	3395	43901	60.9643	24047	28110	39.0357	348	Q3	-20652
	Nikolaev Institute of Inorganic Chemistry, Siberian Branch of Russian Academy of Sciences	25982	6508	15854	61.0192	24046	10128	38.9808	349	Q3	-17538
	Bogoliubov Laboratory of Theoretical Physics, Joint Institute for Nuclear Research	29966	5929	18286	61.0225	24045	11680	38.9775	350	Q3	-18116
	Laboratoire de Mathématiques et Physique (EA4217), Université de Perpignan Via Domitia	2871	19548	1753	61.0589	24044	1118	38.9411	351	Q3	-4496
	University of Szeged Faculty of Pharmacy	17622	8215	10762	61.0714	24043	6860	38.9286	352	Q3	-15828
	RSH Research Consultants Ltd	2762	19775	1687	61.0789	24042	1075	38.9211	353	Q3	-4267
	Sumy State University	5733	14982	3502	61.0849	24041	2231	38.9151	354	Q3	-9059
	Elkatyba Land	3389	18542	2071	61.1095	24040	1318	38.8905	355	Q3	-5498
	MicroNanoBio	4625	16479	2827	61.1243	24039	1798	38.8757	356	Q3	-7560
	Kurnakov Institute of General and Inorganic Chemistry, Russian Academy of Sciences	9566	11621	5851	61.1645	24038	3715	38.8355	357	Q3	-12417
	Istituto Nazionale di Fisica Nucleare, Sezione di Pisa	60524	3826	37031	61.184	24037	23493	38.816	358	Q3	-20211
	University of Architecture, Civil Engineering and Geodesy	788	24005	483	61.2944	24036	305	38.7056	359	Q3	-31
	Museo Regionale di Scienze Naturali	4337	16912	2659	61.3097	24035	1678	38.6903	360	Q3	-7123
	G. B. Elyakov Pacific Institute of Bioorganic Chemistry Far Eastern Branch of Russian Academy of Sciences	9462	11694	5806	61.3612	24034	3656	38.6388	361	Q3	-12340
	Medical and Dental Engineering Centre for Research	5409	15397	3320	61.3792	24033	2089	38.6208	362	Q3	-8636
	Hochschule Düsseldorf, University of Applied Sciences	1557	22467	956	61.4001	24032	601	38.5999	363	Q3	-1565
	Russell Burnett Research & Consultancy Ltd	48171	4450	29582	61.4104	24031	18589	38.5896	364	Q3	-19581
	Irkutsk State University	2602	20106	1598	61.4143	24030	1004	38.5857	365	Q3	-3924
	Dhofar University	5708	15025	3506	61.4226	24029	2202	38.5774	366	Q3	-9004
	Culham Centre for Fusion Energy	28141	6167	17301	61.4797	24028	10840	38.5203	367	Q3	-17861
	Islamic Azad University, Arak Branch	3782	17827	2328	61.5547	24027	1454	38.4453	368	Q3	-6200
	Islamic University of Gaza	7168	13536	4415	61.5932	24026	2753	38.4068	369	Q3	-10490
	Huawei Technologies	11107	10695	6842	61.6008	24025	4265	38.3992	370	Q3	-13330
	Inst. F. Niedertemperatur-P.	1626	22310	1002	61.6236	24024	624	38.3764	371	Q3	-1714
	Ishlinsky Institute for Problems in Mechanics of the Russian Academy of Sciences	12255	10094	7553	61.632	24023	4702	38.368	372	Q3	-13929
	Fachhochschule Technikum Wien	2682	19949	1653	61.6331	24022	1029	38.3669	373	Q3	-4073
	Istituto Nazionale di Fisica Nucleare, Sezione di Padova	165059	1896	101772	61.658	24021	63287	38.342	374	Q3	-22125
	Cleveland Diagnostics	2395	20549	1477	61.6701	24020	918	38.3299	375	Q3	-3471
	AVL List GmbH	1326	22963	818	61.6893	24019	508	38.3107	376	Q3	-1056
	Center for Metacognitive Interpersonal Therapy	8354	12491	5155	61.707	24018	3199	38.293	377	Q3	-11527
	Ferdinand-Braun-Institut, Leibniz-Institut für Höchstfrequenztechnik	33943	5539	20959	61.7476	24017	12984	38.2524	378	Q3	-18478
	Lebanese German University	2716	19877	1678	61.782	24016	1038	38.218	379	Q3	-4139
	Yerevan State University	8437	12427	5217	61.8348	24015	3220	38.1652	380	Q3	-11588
	Iranian Research Institute for Fundamental Sciences	86245	3028	53346	61.854	24014	32899	38.146	381	Q3	-20986
	Mustansiriyah University	565	24272	350	61.9469	24013	215	38.0531	382	Q3	259
	Devi Ahilya Vishwavidyalaya, Indore	5712	15014	3540	61.9748	24012	2172	38.0252	383	Q3	-8998
	Central Coast YMCA	2353	20642	1460	62.0484	24011	893	37.9516	384	Q3	-3369
	Cerro Tololo Inter American Observatory	29794	5961	18494	62.0729	24010	11300	37.9271	385	Q3	-18049
	USDA Agricultural Research Service, Cereal Disease Laboratory	7342	13354	4561	62.122	24009	2781	37.878	386	Q3	-10655
	Immanuel Kant Baltic Federal University	21987	7203	13679	62.214	24008	8308	37.786	387	Q3	-16805
	ITER	114946	2461	71563	62.2579	24007	43383	37.7421	388	Q3	-21546
	National Technical University of Ukraine “Igor Sikorsky Kyiv Polytechnic Institute”	7990	12782	4975	62.2653	24006	3015	37.7347	389	Q3	-11224
	Max Planck Institute for Radio Astronomy	218578	1519	136123	62.2766	24005	82455	37.7234	390	Q3	-22486
	UQAT-Polytechnique Institut de Recherche en Mines et Environnement	1702	22135	1060	62.2797	24004	642	37.7203	391	Q3	-1869
	Donbas State Mechanical Engineering Academy	997	23665	621	62.2869	24003	376	37.7131	392	Q3	-338
	Częstochowa University Of Technology	27434	6269	17108	62.3606	24002	10326	37.6394	393	Q3	-17733
	University of Defence in Brno Faculty of Military Health Sciences	10123	11264	6313	62.3629	24001	3810	37.6371	394	Q3	-12737
	Institute of Atmospheric Physics of the Academy of Sciences of the Czech Republic	13567	9505	8474	62.4604	24000	5093	37.5396	395	Q3	-14495
	Islamic Azad University, Tonekabon Branch	2263	20850	1414	62.4834	23999	849	37.5166	396	Q3	-3149
	Konan Women's University	4241	17091	2651	62.5088	23998	1590	37.4912	397	Q3	-6907
	Univerzitet u Sarajevu	10856	10835	6788	62.5276	23997	4068	37.4724	398	Q3	-13162
	Faculty of Medicine, University of Novi Sad	3753	17878	2347	62.5366	23996	1406	37.4634	399	Q3	-6118
	Saint-Petersburg State University of Aerospace Instrumentation	4360	16881	2727	62.5459	23995	1633	37.4541	400	Q3	-7114
	INAF Istituto di Astrofisica Spaziale e Fisica Cosmica, Milan	79912	3184	49989	62.5551	23994	29923	37.4449	401	Q3	-20810
	Rivers State University	7761	12984	4859	62.6079	23993	2902	37.3921	402	Q3	-11009
	HITEC University	5505	15286	3447	62.6158	23992	2058	37.3842	403	Q3	-8706
	Observatório Nacional	8115	12686	5083	62.6371	23991	3032	37.3629	404	Q3	-11305
	Instituto Tecnológico de Costa Rica	1617	22326	1014	62.7087	23990	603	37.2913	405	Q3	-1664
	Department of Mining Engineering, Higher Education Complex of Zarand	1950	21594	1223	62.7179	23989	727	37.2821	406	Q3	-2395
	International Applied and Theoretical Research Center (IATRC)	832	23936	522	62.7404	23988	310	37.2596	407	Q3	-52
	Center for Space Plasma and Aeronomic Research	43342	4784	27200	62.7567	23987	16142	37.2433	408	Q3	-19203
	Institut für Diskrete Mathematik und Geometrie, TU Wien	1117	23418	701	62.7574	23986	416	37.2426	409	Q3	-568
	Max Planck Institute for Plasma Physics	178407	1783	111983	62.7683	23985	66424	37.2317	410	Q3	-22202
	National Institute of Chemical Physics and Biophysics, Tallinn	116912	2438	73391	62.7746	23984	43521	37.2254	411	Q3	-21546
	Vali-e-Asr University of Rafsanjan	1024	23607	643	62.793	23983	381	37.207	412	Q3	-376
	G. A. Razuvaev Institute of Organometallic Chemistry of the Russian Academy of Sciences	9561	11623	6004	62.7968	23982	3557	37.2032	413	Q3	-12359
	National Academy of Sciences of Ukraine	24625	6720	15468	62.8142	23981	9157	37.1858	414	Q3	-17261
	Southern Federal University	18223	8055	11457	62.8711	23980	6766	37.1289	415	Q3	-15925
	Envirosafe Training and Consultants Pittsburgh	1654	22251	1040	62.8779	23979	614	37.1221	416	Q3	-1728
	MATE Institute of Technology	24196	6799	15214	62.8782	23978	8982	37.1218	417	Q3	-17179
	Brno University of Technology, Faculty of Electrical Engineering and Communication	10931	10790	6876	62.9037	23977	4055	37.0963	418	Q3	-13187
	Université Savoie Mont Blanc	205201	1593	129204	62.9646	23976	75997	37.0354	419	Q3	-22383
	Health Research Foundation	1272	23089	801	62.9717	23975	471	37.0283	420	Q3	-886
	Université Mustapha Stambouli de Mascara	11064	10721	6972	63.0152	23974	4092	36.9848	421	Q3	-13253
	National Institutes of Natural Sciences - National Astronomical Observatory of Japan	42736	4822	26935	63.0265	23973	15801	36.9735	422	Q3	-19151
	Max-Planck-Institut für Gravitationsphysik (Albert-Einstein-Institut)	341816	1075	215569	63.0658	23972	126247	36.9342	423	Q3	-22897
	Saratov State University	33420	5595	21088	63.0999	23971	12332	36.9001	424	Q3	-18376
	Awadhesh Pratap Singh University	2347	20652	1481	63.1018	23970	866	36.8982	425	Q3	-3318
	Vera C. Rubin Observatory	5181	15687	3271	63.1345	23969	1910	36.8655	426	Q3	-8282
	Atargis Energy Corporation	1134	23379	716	63.1393	23968	418	36.8607	427	Q3	-589
	Université de Sousse	7306	13392	4613	63.1399	23967	2693	36.8601	428	Q3	-10575
	G.G. Devyatykh Institute of Chemistry of High-Purity Substances of the Russian Academy of Sciences	3598	18167	2272	63.1462	23966	1326	36.8538	429	Q3	-5799
	University of Technology- Iraq	8049	12740	5083	63.1507	23965	2966	36.8493	430	Q3	-11225
	NASA Marshall Space Flight Center	106148	2614	67043	63.1599	23964	39105	36.8401	431	Q3	-21350
	Institute for Single Crystals	8984	12022	5677	63.1901	23963	3307	36.8099	432	Q3	-11941
	City University of Science & Information Technology, Peshawar	2706	19900	1711	63.2299	23962	995	36.7701	433	Q3	-4062
	SINTERFACE Technologies	10651	10946	6735	63.2335	23961	3916	36.7665	434	Q3	-13015
	Polska Akademia Nauk Oddział we Wrocławiu	2473	20390	1564	63.243	23960	909	36.757	435	Q3	-3570
	Lupi Chemical Research Institute	8247	12578	5216	63.2472	23959	3031	36.7528	436	Q3	-11381
	Ufa Institute of Chemistry of the Russian Academy of Sciences	4181	17185	2645	63.2624	23958	1536	36.7376	437	Q3	-6773
	Uniwersytet im. Adama Mickiewicza w Poznaniu Wydział Chemii	8150	12653	5156	63.2638	23957	2994	36.7362	438	Q3	-11304
	South African Radio Astronomy Observatory	24189	6802	15307	63.2808	23956	8882	36.7192	439	Q3	-17154
	European Space Astronomy Centre	34180	5526	21633	63.2914	23955	12547	36.7086	440	Q3	-18429
	Institute of Physics of the Czech Academy of Sciences	309727	1161	196182	63.3403	23954	113545	36.6597	441	Q3	-22793
	Instituto de Investigación en Informática de Albacete	4229	17105	2681	63.3956	23953	1548	36.6044	442	Q3	-6848
	Laboratoire d'Annecy-le-Vieux de Physique des Particules LAPP	75445	3290	47852	63.4263	23952	27593	36.5737	443	Q3	-20662
	Chennai Mathematical Institute	54329	4113	34472	63.4505	23951	19857	36.5495	444	Q3	-19838
	Ho Chi Minh City University of Education	2236	20931	1419	63.4615	23950	817	36.5385	445	Q3	-3019
	Hessisches Landesmuseum Darmstadt	3205	18883	2034	63.4633	23949	1171	36.5367	446	Q3	-5066
	Instituto Carlos Chagas, Curitiba	7407	13303	4707	63.548	23948	2700	36.452	447	Q3	-10645
	National Institute of Technical Teachers‘ Training and Research, Bhopal	3602	18157	2290	63.5758	23947	1312	36.4242	448	Q3	-5790
	Institut für Mikroelektronik der TU Wien	17122	8359	10886	63.579	23946	6236	36.421	449	Q3	-15587
	U.S. Army CCDC AvMC	3973	17493	2528	63.6295	23945	1445	36.3705	450	Q3	-6452
	Plekhanov Russian University of Economics	17400	8281	11073	63.6379	23944	6327	36.3621	451	Q3	-15663
	European Southern Observatory	175925	1801	111957	63.6391	23943	63968	36.3609	452	Q3	-22142
	Zoologische Staatssammlung München	17218	8323	10964	63.6775	23942	6254	36.3225	453	Q3	-15619
	T.C. Istanbul Kültür Universitesi	11330	10590	7217	63.6981	23941	4113	36.3019	454	Q3	-13351
	Wuhan Institute of Technology	36190	5345	23067	63.7386	23940	13123	36.2614	455	Q3	-18595
	Naturhistorisches Museum Basel	2328	20705	1484	63.7457	23939	844	36.2543	456	Q3	-3234
	Covenant University	9722	11527	6201	63.7832	23938	3521	36.2168	457	Q3	-12411
	G.S.Pisarenko Institute for Problems of Strength National Academy of Sciences of Ukraine	1196	23246	763	63.796	23937	433	36.204	458	Q3	-691
	University of Management and Technology Lahore	3459	18412	2207	63.8046	23936	1252	36.1954	459	Q3	-5524
	Al Baha University	564	24273	360	63.8298	23935	204	36.1702	460	Q3	338
	Univerzita Hradec Králové	42392	4844	27060	63.8328	23934	15332	36.1672	461	Q3	-19090
	University of Lakki Marwat	5325	15498	3400	63.8498	23933	1925	36.1502	462	Q3	-8435
	Government College Raigaon	2289	20799	1462	63.8707	23932	827	36.1293	463	Q3	-3133
	Shahid Rajaee Teacher Training University	3291	18741	2102	63.8712	23931	1189	36.1288	464	Q3	-5190
	Wojskowa Akademia Techniczna	38325	5145	24481	63.8774	23930	13844	36.1226	465	Q3	-18785
	Amol University of Special Modern Technologies	5574	15201	3562	63.9038	23929	2012	36.0962	466	Q3	-8728
	Francisk Skorina Gomel State University	2115	21222	1352	63.9243	23928	763	36.0757	467	Q3	-2706
	Taksha Institute	2053	21366	1313	63.9552	23927	740	36.0448	468	Q3	-2561
	Osservatorio Astronomico di Brera	108885	2568	69649	63.9657	23926	39236	36.0343	469	Q3	-21358
	Kliniken Hirslanden Beau Site	25014	6654	16004	63.9802	23925	9010	36.0198	470	Q3	-17271
	Laboratoire d'Astrophysique de Marseille	90775	2917	58086	63.989	23924	32689	36.011	471	Q3	-21007
	Konstantin Preslavsky University of Shumen	1458	22685	933	63.9918	23923	525	36.0082	472	Q3	-1238
	Universidad de Antofagasta	2288	20800	1466	64.0734	23922	822	35.9266	473	Q3	-3122
	Osservatorio Astronomico di Capodimonte	18028	8104	11552	64.0781	23921	6476	35.9219	474	Q3	-15817
	Centro Nacional de Investigación sobre la Evolución Humana (CENIEH)	23932	6849	15343	64.1108	23920	8589	35.8892	475	Q3	-17071
	Institute for Chemistry, Technology and Metallurgy	1990	21496	1276	64.1206	23919	714	35.8794	476	Q3	-2423
	Naka Fusion Institute	9854	11450	6319	64.1262	23918	3535	35.8738	477	Q3	-12468
	Instituto de Estudios Espaciales de Cataluña	14708	9085	9432	64.1284	23917	5276	35.8716	478	Q3	-14832
	MSC Software Ltd.	2479	20367	1590	64.1388	23916	889	35.8612	479	Q3	-3549
	Mid Atlantic Spine	7731	13020	4963	64.1961	23915	2768	35.8039	480	Q3	-10895
	Institute of Parasitic Diseases	1898	21710	1220	64.2782	23914	678	35.7218	481	Q3	-2204
	Yuriy Fedkovych Chernivtsi National University	22301	7146	14336	64.2841	23913	7965	35.7159	482	Q3	-16767
	National Research Nuclear University MEPhI	132208	2240	84993	64.2873	23912	47215	35.7127	483	Q3	-21672
	Institute of Molecular Biology and Genetics National Academy of Sciences of Ukraine	8403	12448	5403	64.2985	23911	3000	35.7015	484	Q3	-11463
	California Medical Innovations Institute	19072	7848	12265	64.3089	23910	6807	35.6911	485	Q3	-16062
	Institut de Planétologie et d’Astrophysique de Grenoble (IPAG)	47725	4477	30692	64.3101	23909	17033	35.6899	486	Q3	-19432
	Rheinstraße 4	11838	10312	7614	64.3183	23908	4224	35.6817	487	Q3	-13596
	Istituto Nazionale Di Astrofisica, Rome	90492	2929	58261	64.3825	23907	32231	35.6175	488	Q3	-20978
	Vyatka State Agrotechnological University	4492	16684	2893	64.4034	23906	1599	35.5966	489	Q3	-7222
	Uniwersytet w Bialymstoku	67721	3543	43676	64.494	23905	24045	35.506	490	Q3	-20362
	Alzahra University	25919	6519	16719	64.5048	23904	9200	35.4952	491	Q3	-17385
	Institute of Virology Slovak Academy of Sciences	12681	9910	8180	64.506	23903	4501	35.494	492	Q3	-13993
	Golden Gate University	725	24106	468	64.5517	23902	257	35.4483	493	Q3	204
	Center for Fundamental Physics	41271	4935	26646	64.5635	23901	14625	35.4365	494	Q3	-18966
	FOM-Institute of Subatomic Physics - NIKHEF	154371	2006	99705	64.5879	23900	54666	35.4121	495	Q3	-21894
	Centre de Formation et de Recherche sur les Environnements Méditerranéens (CEFREM)	5987	14694	3868	64.6066	23899	2119	35.3934	496	Q3	-9205
	Organisation Européenne pour la Recherche Nucléaire	1584822	239	1023983	64.6119	23898	560839	35.3881	497	Q3	-23659
	Libera Università Maria Ss. Assunta	1122	23408	725	64.6168	23897	397	35.3832	498	Q3	-489
	Anton Pannekoek Instituut voor Sterrenkunde	129912	2274	83967	64.6338	23896	45945	35.3662	499	Q3	-21622
	Centre for Cellular and Molecular Biology india	10926	10791	7062	64.6348	23895	3864	35.3652	500	Q3	-13104
	Centre Universitaire Salhi Ahmed -Naama	1506	22574	974	64.6746	23894	532	35.3254	501	Q3	-1320
	Laboratoire Leprince-Ringuet	34739	5470	22483	64.7198	23893	12256	35.2802	502	Q3	-18423
	University of Iai	741	24072	480	64.7773	23892	261	35.2227	503	Q3	180
	I.P. Bardin Central Research Institute for Ferrous Metallurgy	3819	17763	2475	64.8075	23891	1344	35.1925	504	Q3	-6128
	Optical Metrology Solutions	816	23961	529	64.8284	23890	287	35.1716	505	Q3	71
	N.I. Vavilov All-Russian Institute of Plant Genetic Resources	2042	21393	1324	64.8384	23889	718	35.1616	506	Q3	-2496
	Sahand University of Technology	18611	7961	12073	64.8702	23888	6538	35.1298	507	Q3	-15927
	Laboratoire Modélisation et Simulation Multi Echelle (MSME)	9786	11490	6352	64.9091	23887	3434	35.0909	508	Q3	-12397
	Transfer in Bovine Reproduction SLu	6439	14226	4182	64.948	23886	2257	35.052	509	Q3	-9660
	Advachrom	1612	22335	1047	64.9504	23885	565	35.0496	510	Q3	-1550
	Institute of Bioorganic Chemistry and Petrochemistry of National Academy of Sciences of Ukraine	7245	13457	4706	64.9551	23884	2539	35.0449	511	Q3	-10427
	Dunlap Institute for Astronomy & Astrophysics	24726	6702	16062	64.96	23883	8664	35.04	512	Q3	-17181
	Université Blida 1	2018	21452	1311	64.9653	23882	707	35.0347	513	Q3	-2430
	Dr BAM Hospital	12170	10144	7909	64.9877	23881	4261	35.0123	514	Q3	-13737
	Bear Fight Institute	13061	9739	8490	65.0027	23880	4571	34.9973	515	Q3	-14141
	Shenzhen University General Hospital	5656	15101	3677	65.0106	23879	1979	34.9894	516	Q3	-8778
	Nizwa University	2964	19335	1927	65.0135	23878	1037	34.9865	517	Q3	-4543
	Institute of Environmental and Interdisciplinary Science	34168	5527	22214	65.014	23877	11954	34.986	518	Q3	-18350
	Istituto Nazionale di Fisica Nucleare, Sezione di Bari	108766	2569	70718	65.0185	23876	38048	34.9815	519	Q3	-21307
	Laboratoire de Physique et de Chimie de l'Environnement et de l'Espace (LPC2E)	9166	11889	5960	65.0229	23875	3206	34.9771	520	Q3	-11986
	A-R-Tec	1479	22634	962	65.0439	23874	517	34.9561	521	Q3	-1240
	ELKEME Hellenic Research Centre for Metals S.A	997	23665	649	65.0953	23873	348	34.9047	522	Q3	-208
	Kuban State University	6496	14178	4229	65.1016	23872	2267	34.8984	523	Q3	-9694
	Institut de Recherche en Astrophysique et Planétologie (IRAP)	96246	2801	62688	65.1331	23871	33558	34.8669	524	Q3	-21070
	National Institute of Technology, Kitakyushu College	3677	18013	2395	65.1346	23870	1282	34.8654	525	Q3	-5857
	RLP Research	5023	15885	3275	65.2001	23869	1748	34.7999	526	Q3	-7984
	AMAG Consulting, LLC	2001	21477	1305	65.2174	23868	696	34.7826	527	Q3	-2391
	Institute for Nuclear Research and Nuclear Energy Bulgarian Academy of Sciences	1844	21835	1203	65.2386	23867	641	34.7614	528	Q3	-2032
	Seh Consulting + Services	3930	17558	2564	65.2417	23866	1366	34.7583	529	Q3	-6308
	Dumlupinar Üniversitesi	11398	10555	7437	65.2483	23865	3961	34.7517	530	Q3	-13310
	TOBB University of Economics and Technology	92678	2875	60476	65.2539	23864	32202	34.7461	531	Q3	-20989
	Tata Institute of Fundamental Research, Mumbai	221107	1501	144286	65.2562	23863	76821	34.7438	532	Q3	-22362
	Pain Management Centers of America	32397	5687	21144	65.2653	23862	11253	34.7347	533	Q3	-18175
	GREAH - Groupe de Recherche en Electrotechnique et Automatique du Havre	1981	21511	1293	65.2701	23861	688	34.7299	534	Q3	-2350
	SRON Netherlands Institute for Space Research	42215	4856	27560	65.2849	23860	14655	34.7151	535	Q3	-19004
	EPM Consulting	3832	17734	2502	65.2923	23859	1330	34.7077	536	Q3	-6125
	The International University of Beirut	2721	19862	1777	65.3069	23858	944	34.6931	537	Q3	-3996
	State Key Laboratory of Advanced Optical Communication Systems & Networks	8985	12018	5868	65.3088	23857	3117	34.6912	538	Q3	-11839
	W. M. Keck Observatory	4286	17014	2800	65.329	23856	1486	34.671	539	Q3	-6842
	Guangdong University of Finance	2077	21304	1357	65.3346	23855	720	34.6654	540	Q3	-2551
	State University of Novi Pazar	2929	19415	1914	65.3465	23854	1015	34.6535	541	Q3	-4439
	Wigner Research Centre for Physics	84551	3067	55258	65.3546	23853	29293	34.6454	542	Q3	-20786
	3SP Technologies	4275	17029	2795	65.3801	23852	1480	34.6199	543	Q3	-6823
	Observatorio Astronomico Nacional	8969	12029	5866	65.4031	23851	3103	34.5969	544	Q3	-11822
	Sterling Heights	616	24234	403	65.4221	23850	213	34.5779	545	Q3	384
	Rashtrasant Tukadoji Maharaj Nagpur University	9613	11595	6290	65.4322	23849	3323	34.5678	546	Q3	-12254
	Smithsonian National Air and Space Museum	27291	6294	17859	65.4392	23848	9432	34.5608	547	Q3	-17554
	Lanzhou Jiaotong University	27446	6264	17961	65.4412	23847	9485	34.5588	548	Q3	-17583
	Karpenko Physico-Mechanical Institute of the NAS of Ukraine	3599	18162	2356	65.4626	23846	1243	34.5374	549	Q3	-5684
	RIKEN SPring-8 Center	71340	3424	46711	65.4766	23845	24629	34.5234	550	Q3	-20421
	Constantine the Philosopher University in Nitra	4286	17014	2808	65.5156	23844	1478	34.4844	551	Q3	-6830
	T. C. Nuh Naci Yazgan Üniversitesi	2901	19473	1901	65.5291	23843	1000	34.4709	552	Q3	-4370
	Yunnan Observatories	9725	11525	6374	65.5424	23842	3351	34.4576	553	Q3	-12317
	South African National Biodiversity Institute	3872	17663	2538	65.5475	23841	1334	34.4525	554	Q3	-6178
	Osservatorio Astrofisico di Catania	22086	7186	14484	65.58	23840	7602	34.42	555	Q3	-16654
	Fundación Instituto de Inmunología de Colombia	13028	9751	8545	65.5895	23839	4483	34.4105	556	Q3	-14088
	Max Planck Institute for Astronomy	277343	1260	181933	65.5986	23838	95410	34.4014	557	Q3	-22578
	ICAR - Sugarcane Breeding Institute, Coimbatore	2900	19475	1903	65.6207	23837	997	34.3793	558	Q3	-4362
	Shahrekord University of Medical Sciences	16409	8545	10770	65.6347	23836	5639	34.3653	559	Q3	-15291
	Academic Center for Computing and Media Studies	3770	17843	2475	65.6499	23835	1295	34.3501	560	Q3	-5992
	Leibniz Institute for Applied Geophysics (LIAG)	7238	13464	4752	65.6535	23834	2486	34.3465	561	Q3	-10370
	Tokyo Seimitsu Co. Ltd.	3395	18530	2229	65.6554	23833	1166	34.3446	562	Q3	-5303
	Unimicron Technology Corporation	5191	15672	3409	65.6714	23832	1782	34.3286	563	Q3	-8160
	COMSATS University Islamabad, Sahiwal Campus	12615	9940	8285	65.6758	23831	4330	34.3242	564	Q3	-13891
	University of Transport Technology	12043	10210	7910	65.6813	23830	4133	34.3187	565	Q3	-13620
	Gause Institute of New Antibiotics RAMS	2714	19884	1783	65.6964	23829	931	34.3036	566	Q3	-3945
	Ulyanovsk State University	1485	22628	976	65.7239	23828	509	34.2761	567	Q3	-1200
	Yunnan Minzu University	2305	20766	1515	65.7267	23827	790	34.2733	568	Q3	-3061
	University of Belgrade, Faculty of Chemistry	3636	18095	2390	65.7316	23826	1246	34.2684	569	Q3	-5731
	Universidad de Guanajuato	14605	9122	9603	65.7515	23825	5002	34.2485	570	Q3	-14703
	Helmholtz Institute Mainz	14196	9260	9336	65.765	23824	4860	34.235	571	Q3	-14564
	Centre for Interdisciplinary Research and Education	1578	22419	1038	65.7795	23823	540	34.2205	572	Q3	-1404
	L'Observatoire de Paris	175225	1806	115271	65.7846	23822	59954	34.2154	573	Q3	-22016
	Institute of Physics Swietokrzyska Academy	8344	12501	5490	65.7958	23821	2854	34.2042	574	Q3	-11320
	INAF Istituto di Astrofisica Spaziale e Fisica Cosmica, Bologna	84566	3065	55717	65.8858	23820	28849	34.1142	575	Q3	-20755
	Hanoi University of Mining and Geology	2270	20837	1496	65.9031	23819	774	34.0969	576	Q3	-2982
	UCL Mullard Space Science Laboratory	55659	4058	36693	65.9246	23818	18966	34.0754	577	Q3	-19760
	Rajasthan Rajya Vidyut Prasaran Nigam Ltd.	2511	20299	1657	65.9896	23817	854	34.0104	578	Q3	-3518
	Plasma Science and Fusion Center	74454	3320	49136	65.9951	23816	25318	34.0049	579	Q3	-20496
	Department of Architecture and Architectural Engineering	8061	12729	5321	66.0092	23815	2740	33.9908	580	Q3	-11086
	Laboratory for Environmental Research at Mount Fuji	5029	15873	3320	66.0171	23814	1709	33.9829	581	Q3	-7941
	Chaoyang University of Technology	12148	10157	8020	66.0191	23813	4128	33.9809	582	Q3	-13656
	Grupo de Investigação em Engenharia e Computação Inteligente para a Inovação e o Desenvolvimento	9574	11613	6321	66.0226	23812	3253	33.9774	583	Q3	-12199
	IN2P3 - Institut National de Physique Nucléaire et de Physique Des Particules	12198	10126	8054	66.0272	23811	4144	33.9728	584	Q3	-13685
	College of Resources and Civil Engineering, Northeastern University	7381	13328	4878	66.0886	23810	2503	33.9114	585	Q3	-10482
	Leibniz Institute for Astrophysics Potsdam	101373	2695	67004	66.0965	23809	34369	33.9035	586	Q3	-21114
	South African Astronomical Observatory	4499	16672	2974	66.1036	23808	1525	33.8964	587	Q3	-7136
	INTI International University	4110	17301	2717	66.1071	23807	1393	33.8929	588	Q3	-6506
	Eszterházy Károly Catholic University	6019	14656	3979	66.1073	23806	2040	33.8927	589	Q3	-9150
	UGC-DAE Consortium for Scientific Research India	8929	12068	5906	66.144	23805	3023	33.856	590	Q3	-11737
	Ifakara Health Institute	3273	18772	2165	66.1473	23804	1108	33.8527	591	Q3	-5032
	Centro Austral de Investigaciones Cientificas	4687	16376	3101	66.1617	23803	1586	33.8383	592	Q3	-7427
	Military Institute of Engineer Technology	2643	20029	1749	66.1748	23802	894	33.8252	593	Q3	-3773
	Biología Celular y Desarrollo	2887	19505	1911	66.1933	23801	976	33.8067	594	Q3	-4296
	Institute of Thermophysics, Siberian Branch, Russian Academy of Sciences	7811	12948	5171	66.2015	23800	2640	33.7985	595	Q3	-10852
	Instituto de Pesca	1746	22042	1156	66.2085	23799	590	33.7915	596	Q3	-1757
	Hamedan University of Technology	7811	12948	5172	66.2143	23798	2639	33.7857	597	Q3	-10850
	SaBio, Spain	20327	7556	13463	66.2321	23797	6864	33.7679	598	Q3	-16241
	Pharmaceutical Analysis Research Center	7670	13070	5081	66.2451	23796	2589	33.7549	599	Q3	-10726
	Lightera Corporation	1188	23263	787	66.2458	23795	401	33.7542	600	Q3	-532
	Osservatorio Astronomico di Padova	119965	2395	79479	66.2518	23794	40486	33.7482	601	Q3	-21399
	Kazimierz Wielki University in Bydgoszcz	8366	12479	5543	66.2563	23793	2823	33.7437	602	Q3	-11314
	Littoral Environnement et Sociétés (LIENSs)	9027	12003	5982	66.2679	23792	3045	33.7321	603	Q3	-11789
	TRIUMF	31187	5807	20670	66.2776	23791	10517	33.7224	604	Q3	-17984
	Istituto Nazionale di Fisica Nucleare - INFN	200419	1623	132964	66.343	23790	67455	33.657	605	Q3	-22167
	National University of Science & Technology (MISIS)	141603	2150	93967	66.3595	23789	47636	33.6405	606	Q3	-21639
	Centro de Astrofísica da Universidade do Porto	3357	18608	2228	66.3688	23788	1129	33.6312	607	Q3	-5180
	Australia Telescope National Facility	67153	3567	44593	66.4051	23787	22560	33.5949	608	Q3	-20220
	Centro de Astrobiología (CSIC-INTA)	54953	4085	36497	66.4149	23786	18456	33.5851	609	Q3	-19701
	Università degli Studi del Sannio	117769	2427	78225	66.4224	23785	39544	33.5776	610	Q3	-21358
	GAB Consulting GmbH	9400	11744	6246	66.4468	23784	3154	33.5532	611	Q3	-12040
	Université des Sciences et de la Technologie Houari Boumediene	3455	18421	2296	66.4544	23783	1159	33.5456	612	Q3	-5362
	Imec USA, Nanoelectronics Design Center, Inc.	2529	20262	1681	66.469	23782	848	33.531	613	Q3	-3520
	Ball Wave Inc.	3565	18225	2370	66.4797	23781	1195	33.5203	614	Q3	-5556
	Cognition, Action, et Plasticité Sensorimotrice	6605	14072	4391	66.4799	23780	2214	33.5201	615	Q3	-9708
	U.S. Army Combat Capabilities Development Command Aviation & Missile Center	2313	20746	1538	66.4937	23779	775	33.5063	616	Q3	-3033
	Focus on Therapeutic Outcomes, Inc.	2860	19568	1902	66.5035	23778	958	33.4965	617	Q3	-4210
	Seeqc, inc.	3539	18263	2354	66.516	23777	1185	33.484	618	Q3	-5514
	NSF's National Optical-Infrared Astronomy Research Laboratory	17176	8339	11431	66.5522	23776	5745	33.4478	619	Q3	-15437
	The California State University	19414	7774	12923	66.5654	23775	6491	33.4346	620	Q3	-16001
	Osservatorio Astronomico di Trieste	38986	5098	25954	66.5726	23774	13032	33.4274	621	Q3	-18676
	Centro de Quimica Estrutural	63959	3677	42586	66.5833	23773	21373	33.4167	622	Q3	-20096
	Retired from Instituto Brasileiro de Pesquisas Espaciais - INPE	3287	18748	2190	66.6261	23772	1097	33.3739	623	Q3	-5024
	Greenland Institute of Natural Resources	21165	7385	14102	66.6289	23771	7063	33.3711	624	Q3	-16386
	King Khalid University	76071	3277	50690	66.6351	23770	25381	33.3649	625	Q3	-20493
	Shenzhen MSU-BIT University	9325	11793	6214	66.6381	23769	3111	33.3619	626	Q3	-11976
	C&S International	1193	23249	795	66.6387	23768	398	33.3613	627	Q3	-519
	Naval Surface Warfare Center Panama City Division	1226	23172	817	66.6395	23767	409	33.3605	628	Q3	-595
	Administrative Center of Hefei City of Anhui Province	1880	21742	1253	66.6489	23766	627	33.3511	629	Q3	-2024
	Joint Institute for High Temperatures of the Russian Academy of Sciences	57643	3948	38419	66.6499	23765	19224	33.3501	630	Q3	-19817
	The University of Agriculture, Peshawar	3599	18162	2400	66.6852	23764	1199	33.3148	631	Q3	-5602
	LPI	42871	4817	28598	66.7071	23763	14273	33.2929	632	Q3	-18946
	Armagh Observatory	29310	6014	19552	66.7076	23762	9758	33.2924	633	Q3	-17748
	The Walton Centre	5573	15203	3718	66.7145	23761	1855	33.2855	634	Q3	-8558
	Nicolaus Copernicus Astronomical Center of the Polish Academy of Sciences	114060	2477	76102	66.721	23760	37958	33.279	635	Q3	-21283
	Amélioration Génétique et Adaptation des Plantes Méditerranéennes et Tropicales (AGAP)	2422	20488	1616	66.7217	23759	806	33.2783	636	Q3	-3271
	Hrvatska akademija znanosti i umjetnosti	12044	10207	8036	66.722	23758	4008	33.278	637	Q3	-13551
	Instituto Tecnologico de Aeronautica	19801	7685	13214	66.734	23757	6587	33.266	638	Q3	-16072
	Air University Islamabad	8341	12507	5567	66.7426	23756	2774	33.2574	639	Q3	-11249
	Fachhochschule Aachen	1307	23004	873	66.7942	23755	434	33.2058	640	Q3	-751
	UAB Department of Otolaryngology	5870	14821	3921	66.7973	23754	1949	33.2027	641	Q3	-8933
	Slezská univerzita v Opave	18681	7947	12479	66.8005	23753	6202	33.1995	642	Q3	-15806
	Sankt-Peterburgskij Gosudarstvennyj Elektrotehniceskij Universitet	16205	8612	10828	66.8189	23752	5377	33.1811	643	Q3	-15140
	Geologian Tutkimuskeskus	8947	12053	5980	66.838	23751	2967	33.162	644	Q3	-11698
	COMSATS University Islamabad	46378	4561	31002	66.8463	23750	15376	33.1537	645	Q3	-19189
	Plant Pathology Research Institute	3750	17887	2507	66.8533	23749	1243	33.1467	646	Q3	-5862
	Fondazione EL.B.A - Nicolini	7496	13230	5012	66.8623	23748	2484	33.1377	647	Q3	-10518
	Microfossil Research Ltd	2288	20800	1530	66.8706	23747	758	33.1294	648	Q3	-2947
	Saint Petersburg State University	154539	2004	103346	66.8737	23746	51193	33.1263	649	Q3	-21742
	Islamic Azad University, Marvdasht Branch	7171	13530	4796	66.8805	23745	2375	33.1195	650	Q3	-10215
	Material Research-Semiconductor Optoelectronics	4941	16001	3305	66.8893	23744	1636	33.1107	651	Q3	-7743
	AMS	2223	20953	1487	66.8916	23743	736	33.1084	652	Q3	-2790
	Institutul National de Cercetare - Dezvoltare pentru Chimie si Petrochimie	2921	19430	1955	66.9291	23742	966	33.0709	653	Q3	-4312
	Acoustics Research Institute	1727	22082	1156	66.9369	23741	571	33.0631	654	Q3	-1659
	A.A.Baikov Institute of Metallurgy and Materials Science, Russian Academy of Sciences	8243	12580	5518	66.9416	23740	2725	33.0584	655	Q3	-11160
	Triangle Universities Nuclear Laboratory	24708	6704	16540	66.9419	23739	8168	33.0581	656	Q3	-17035
	The University of Burdwan	80556	3171	53928	66.9447	23738	26628	33.0553	657	Q3	-20567
	Johanniter-Krankenhaus	8730	12200	5848	66.9874	23737	2882	33.0126	658	Q3	-11537
	Zoological Institute of the Russian Academy of Sciences	3045	19173	2040	66.9951	23736	1005	33.0049	659	Q3	-4563
	Observatoire de la Côte d'Azur	157878	1973	105776	66.9986	23735	52102	33.0014	660	Q3	-21762
	Princeton Plasma Physics Laboratory	93085	2868	62412	67.0484	23734	30673	32.9516	661	Q3	-20866
	Inter-University Centre for Astronomy and Astrophysics India	182016	1750	122042	67.0501	23733	59974	32.9499	662	Q3	-21983
	Pulp and Paper Research Division	2736	19831	1835	67.0687	23732	901	32.9313	663	Q3	-3901
	Centro de Hematologia y Medicina Interna	4437	16769	2976	67.0723	23731	1461	32.9277	664	Q3	-6962
	Centrum Nauk Biologiczno-Chemicznych Uniwersytetu Warszawskiego	75251	3298	50487	67.0915	23730	24764	32.9085	665	Q3	-20432
	Shemyakin-Ovchinnikov Institute of Bioorganic Chemistry of the Russian Academy of Sciences	14580	9131	9782	67.0919	23729	4798	32.9081	666	Q3	-14598
	Fisheries and the Environment	8204	12611	5505	67.1014	23728	2699	32.8986	667	Q3	-11117
	Maebashi Institute of Technology	4885	16087	3278	67.1034	23727	1607	32.8966	668	Q3	-7640
	CSIC-UV - Instituto de Física Corpuscular	45143	4656	30300	67.12	23726	14843	32.88	669	Q3	-19070
	Prince Sultan University	71059	3435	47707	67.1372	23725	23352	32.8628	670	Q3	-20290
	Universidade Regional do Cariri	13615	9484	9142	67.1465	23724	4473	32.8535	671	Q3	-14240
	Istituto Nazionale di Fisica Nucleare, Sezione di Bologna	137230	2196	92163	67.1595	23723	45067	32.8405	672	Q3	-21527
	Peter the Great St. Petersburg Polytechnic University	70414	3453	47292	67.1628	23722	23122	32.8372	673	Q3	-20269
	Faculty of Sciences	12535	9987	8420	67.1719	23721	4115	32.8281	674	Q3	-13734
	Laboratoire de Thermique Interfaces et Environnement	3525	18291	2368	67.1773	23720	1157	32.8227	675	Q3	-5429
	University of Montenegro	18169	8067	12208	67.1914	23719	5961	32.8086	676	Q3	-15652
	New Mexico Highlands University	11894	10278	7993	67.202	23718	3901	32.798	677	Q3	-13440
	Astronomisches Rechen-Institut	53677	4146	36074	67.2057	23717	17603	32.7943	678	Q3	-19571
	COMSATS University Islamabad, Wah Campus	6782	13916	4559	67.2221	23716	2223	32.7779	679	Q3	-9800
	GSI Helmholtz Centre for Heavy Ion Research GmbH	345926	1063	232546	67.2242	23715	113380	32.7758	680	Q3	-22652
	Laboratoire de Physique des Gaz et des Plasmas	3937	17547	2647	67.2339	23714	1290	32.7661	681	Q3	-6167
	Institut de Minéralogie, de Physique des Matériaux et de Cosmochimie	16421	8540	11044	67.2553	23713	5377	32.7447	682	Q3	-15173
	SKA Organisation, UK	6994	13712	4705	67.2719	23712	2289	32.7281	683	Q3	-10000
	Eriez Manufacturing	1473	22644	991	67.2777	23711	482	32.7223	684	Q3	-1067
	Laboklin GmbH & Co.KG	2265	20847	1524	67.2848	23710	741	32.7152	685	Q3	-2863
	Departement Wiskunde	19293	7797	12982	67.2887	23709	6311	32.7113	686	Q3	-15912
	Universitatea Tehnica din Cluj-Napoca	11543	10476	7768	67.2962	23708	3775	32.7038	687	Q3	-13232
	(AfricaRice)	3070	19117	2066	67.2964	23707	1004	32.7036	688	Q3	-4590
	Instituto Politécnico de Viana do Castelo	7881	12885	5306	67.3265	23706	2575	32.6735	689	Q3	-10821
	Osservatorio Astrofisico Di Arcetri	37999	5165	25585	67.3307	23705	12414	32.6693	690	Q3	-18540
	V. Bakul Institute for Superhard Materials of the National Academy of Sciences of Ukraine	5627	15137	3789	67.3361	23704	1838	32.6639	691	Q3	-8567
	Voevodsky Institute of Chemical Kinetics and Combustion Siberian Branch of the Russian Academy of Sciences	9606	11599	6469	67.3433	23703	3137	32.6567	692	Q3	-12104
	Snowflake Inc.	4313	16956	2905	67.3545	23702	1408	32.6455	693	Q3	-6746
	Jabal El-Hussain	870	23879	586	67.3563	23701	284	32.6437	694	Q3	178
	Università Cattolica del Sacro Cuore	6124	14553	4125	67.3579	23700	1999	32.6421	695	Q3	-9147
	Emanuel Institute of Biochemical Physics, Russian Academy of Sciences	10290	11157	6934	67.3858	23699	3356	32.6142	696	Q3	-12542
	Universitas Pendidikan Indonesia	5041	15860	3398	67.4073	23698	1643	32.5927	697	Q3	-7838
	Faculty of Electrical Engineering, Mechanical Engineering and Naval Architecture, University of Split	6501	14174	4383	67.4204	23697	2118	32.5796	698	Q3	-9523
	Innovative Scientific Solutions, Inc.	5323	15502	3590	67.4432	23696	1733	32.5568	699	Q3	-8194
	Pharmaceutical Sciences Research Center (SUMS)	11590	10457	7817	67.4461	23695	3773	32.5539	700	Q3	-13238
	Ashima Research	7302	13395	4926	67.461	23694	2376	32.539	701	Q3	-10299
	The Islamia University of Bahawalpur	22914	7028	15459	67.4653	23693	7455	32.5347	702	Q3	-16665
	The West Bengal Power Development Corporation Limited	1587	22394	1071	67.4858	23692	516	32.5142	703	Q3	-1298
	CSIC-UCLM - Instituto de Investigacion en Recursos Cinegeticos (IREC)	20002	7644	13502	67.5032	23691	6500	32.4968	704	Q3	-16047
	Jiangxi Science and Technology Normal University	23532	6914	15886	67.5081	23690	7646	32.4919	705	Q3	-16776
	Istituto Nazionale di Oceanografia e di Geofisica Sperimentale	21097	7401	14246	67.5262	23689	6851	32.4738	706	Q3	-16288
	German Textile Research Center North-West GGmbH	1503	22582	1015	67.5316	23688	488	32.4684	707	Q3	-1106
	The University of Winnipeg	18862	7899	12738	67.5326	23687	6124	32.4674	708	Q3	-15788
	British Astronomical Association	21125	7394	14267	67.5361	23686	6858	32.4639	709	Q3	-16292
	Groupe d'Etude de la Matière Condensée, CNRS-Université de Versailles	9782	11495	6608	67.5526	23685	3174	32.4474	710	Q3	-12190
	P.N. Lebedev Physical Institute of the Russian Academy of Sciences	191583	1688	129423	67.5545	23684	62160	32.4455	711	Q3	-21996
	N.N. Krasovskii Institute of Mathematics and Mechanics of the Ural Branch of the Russian Academy of Sciences	2349	20646	1587	67.5607	23683	762	32.4393	712	Q3	-3037
	Institute for Problems of Materials Science National Academy of Sciences in Ukraine	23487	6928	15877	67.5991	23682	7610	32.4009	713	Q3	-16754
	Universidade Federal do Pará	1105	23451	747	67.6018	23681	358	32.3982	714	Q3	-230
	Royal Observatory of Belgium	17799	8165	12033	67.6049	23680	5766	32.3951	715	Q3	-15515
	Post Graduate College	886	23853	599	67.6072	23679	287	32.3928	716	Q3	174
	Fraunhofer Institute for Computer Graphics Research IGD	3836	17722	2594	67.6225	23678	1242	32.3775	717	Q3	-5956
	Radcliffe Institute for Advanced Study	1270	23096	859	67.6378	23677	411	32.3622	718	Q3	-581
	Polna 1a	4632	16469	3133	67.6382	23676	1499	32.3618	719	Q3	-7207
	Kobayashi Pharmaceutical Co., Ltd.	7292	13403	4936	67.6906	23675	2356	32.3094	720	Q3	-10272
	National University of Oil and Gas «Gubkin University»	4003	17445	2710	67.6992	23674	1293	32.3008	721	Q3	-6229
	Reykjavik University	34224	5524	23170	67.701	23673	11054	32.299	722	Q3	-18149
	Max Planck Institute for Extraterrestrial Physics	425954	894	288401	67.7071	23672	137553	32.2929	723	Q3	-22778
	Instituto de Investigaciones Marinas y Costeras	2271	20836	1538	67.7235	23671	733	32.2765	724	Q3	-2835
	Universitatea Dunarea de Jos din Galati	10048	11319	6805	67.7249	23670	3243	32.2751	725	Q3	-12351
	Joint Institute for Nuclear Research, Dubna	202030	1607	136840	67.7325	23669	65190	32.2675	726	Q3	-22062
	N.N. Semenov Federal Research Center for Chemical Physics, Russian Academy of Sciences	15488	8824	10491	67.7363	23668	4997	32.2637	727	Q3	-14844
	University of Rochester Laboratory for Laser Energetics	40829	4965	27659	67.7435	23667	13170	32.2565	728	Q3	-18702
	Noopolis Foundation	3733	17920	2529	67.7471	23666	1204	32.2529	729	Q3	-5746
	Laboratoire de Photonique d'Angers	14978	8991	10152	67.7794	23665	4826	32.2206	730	Q3	-14674
	Mount Saint Joseph University	3381	18560	2292	67.7906	23664	1089	32.2094	731	Q3	-5104
	Nakhon Pathom Rajabhat University	6753	13941	4578	67.7921	23663	2175	32.2079	732	Q3	-9722
	Irvine Valley College	1208	23213	819	67.798	23662	389	32.202	733	Q3	-449
	National Reseach Council of Italy (CNR), Institute of Applied Sciences and Intelligent Systems “Eduardo Caianiello”	24555	6736	16650	67.807	23661	7905	32.193	734	Q3	-16925
	Western Australian Marine Research Laboratories	4452	16748	3019	67.8122	23660	1433	32.1878	735	Q3	-6912
	Honeybee Robotics Spacecraft Mechanisms Corporation	2452	20433	1663	67.8222	23659	789	32.1778	736	Q3	-3226
	Owens Coastal Consultants	2396	20545	1626	67.8631	23658	770	32.1369	737	Q3	-3113
	Department of Mechanical Systems Engineering	1299	23023	882	67.8984	23657	417	32.1016	738	Q3	-634
	National Institute of Oceanography Israel	9394	11751	6381	67.9263	23656	3013	32.0737	739	Q3	-11905
	The Bohdan Khmelnytsky National University of Cherkasy	10099	11283	6866	67.9869	23655	3233	32.0131	740	Q3	-12372
	Istituto Nazionale di Fisica Nucleare, Sezione di Catania	6213	14446	4225	68.0026	23654	1988	31.9974	741	Q3	-9208
	Diablo Valley College	3367	18589	2290	68.0131	23653	1077	31.9869	742	Q3	-5064
	Fundación Centro Tecnolóxico da Carne	20179	7590	13728	68.0311	23652	6451	31.9689	743	Q3	-16062
	Austrian Science Fund (FWF)	3435	18455	2337	68.0349	23651	1098	31.9651	744	Q3	-5196
	N.D. Zelinsky Institute of Organic Chemistry, Russian Academy of Sciences	104058	2647	70806	68.0447	23650	33252	31.9553	745	Q3	-21003
	COPELABS, Lusófona University	2173	21073	1479	68.0626	23649	694	31.9374	746	Q3	-2576
	Belarusian National Technical University	12555	9974	8546	68.0685	23648	4009	31.9315	747	Q3	-13674
	Instituto Astrofisico de Canarias	82264	3130	55997	68.0699	23647	26267	31.9301	748	Q3	-20517
	Goce Delchev University - Stip	2863	19561	1949	68.0754	23646	914	31.9246	749	Q3	-4085
	Institute for High Pressure Physics, Russian Academy of Sciences	13821	9398	9409	68.0776	23645	4412	31.9224	750	Q3	-14247
	Pavol Jozef Šafárik University in Košice	3246	18819	2210	68.0838	23644	1036	31.9162	751	Q3	-4825
	Blue Origin	34560	5488	23530	68.0845	23643	11030	31.9155	752	Q3	-18155
	Mechanical Engineering and Resource Sustainability Center	2466	20407	1679	68.086	23642	787	31.914	753	Q3	-3235
	NPO 3D Associates	962	23717	655	68.0873	23641	307	31.9127	754	Q3	76
	Samara National Research University	35262	5427	24023	68.1272	23640	11239	31.8728	755	Q3	-18213
	Institute of Chemistry, Cyril and Methodius University	5759	14952	3924	68.1368	23639	1835	31.8632	756	Q3	-8687
	Global Training Institute	2505	20310	1707	68.1437	23638	798	31.8563	757	Q3	-3328
	Sodankylä Geophysical Observatory	12691	9903	8651	68.1664	23637	4040	31.8336	758	Q3	-13734
	Texas A&M University-Commerce	27071	6324	18455	68.1726	23636	8616	31.8274	759	Q3	-17312
	National Astronomical Observatories Chinese Academy of Sciences	60950	3808	41556	68.1805	23635	19394	31.8195	760	Q3	-19827
	Chatham University	3962	17513	2702	68.1979	23634	1260	31.8021	761	Q3	-6121
	Sterrewacht Leiden	317608	1135	216676	68.2212	23633	100932	31.7788	762	Q3	-22498
	Universidade Federal de Juiz de Fora	8786	12160	5997	68.2563	23632	2789	31.7437	763	Q3	-11472
	TMT International Observatory	3689	17996	2518	68.257	23631	1171	31.743	764	Q3	-5635
	Institute of Space Technology, Islamabad	2886	19509	1970	68.2606	23630	916	31.7394	765	Q3	-4121
	Johns Hopkins University Applied Physics Laboratory	156485	1985	106848	68.28	23629	49637	31.72	766	Q3	-21644
	Hefei Institutes of Physical Science, Chinese Academy of Sciences	3743	17898	2556	68.2875	23628	1187	31.7125	767	Q3	-5730
	CRC Scotland & London	4760	16286	3251	68.2983	23627	1509	31.7017	768	Q3	-7341
	University of Tennessee Space Institute	3142	18998	2146	68.3004	23626	996	31.6996	769	Q3	-4628
	RAL Space	6528	14148	4459	68.3058	23625	2069	31.6942	770	Q3	-9477
	Institut fur lonenphysik und Angewandte Physik	15334	8869	10475	68.3122	23624	4859	31.6878	771	Q3	-14755
	Politechnika Warszawska	278820	1255	190487	68.319	23623	88333	31.681	772	Q3	-22368
	Institute of Information Science and Technologies, Pisa	3651	18064	2495	68.3374	23622	1156	31.6626	773	Q3	-5558
	Ricerca Sul Sistema Energetico - RSE SpA	2272	20830	1553	68.3539	23621	719	31.6461	774	Q3	-2791
	Onkološki Inštitut Ljubljana	31813	5739	21749	68.3651	23620	10064	31.6349	775	Q3	-17881
	Deutsches Elektronen-Synchrotron (DESY)	407683	932	278735	68.3705	23619	128948	31.6295	776	Q3	-22687
	Chicago Center for Creative Development	838	23926	573	68.3771	23618	265	31.6229	777	Q3	308
	Universiti Malaysia Perlis	16461	8532	11257	68.3859	23617	5204	31.6141	778	Q3	-15085
	Graz University of Technology, Institute of Software Technology	4774	16271	3265	68.3913	23616	1509	31.6087	779	Q3	-7345
	Institute of Horticulture	1953	21589	1336	68.4076	23615	617	31.5924	780	Q3	-2026
	K L Deemed to be University	12358	10058	8456	68.4253	23614	3902	31.5747	781	Q3	-13556
	Universidade Federal de Santa Maria	107787	2592	73767	68.4378	23613	34020	31.5622	782	Q3	-21021
	Sveučilište u Zagrebu, Geodetski fakultet	8239	12584	5643	68.4913	23612	2596	31.5087	783	Q3	-11028
	Athénée du Luxembourg	4612	16495	3159	68.4952	23611	1453	31.5048	784	Q3	-7116
	Indian Nuclear Society	7878	12887	5397	68.5072	23610	2481	31.4928	785	Q3	-10723
	Gluck Equine Res. Ctr., Univ. K.	3728	17933	2554	68.5086	23609	1174	31.4914	786	Q3	-5676
	IPARCOS-UCM (Instituto de Física de Partículas y del Cosmos)	16940	8402	11606	68.5124	23608	5334	31.4876	787	Q3	-15206
	Istituto Nazionale di Fisica Nucleare, Sezione di Milano-Bicocca	12763	9876	8746	68.5262	23607	4017	31.4738	788	Q3	-13731
	Hochschule Stralsund	831	23938	570	68.5921	23606	261	31.4079	789	Q3	332
	Laskeek Bay Conservation Society	6467	14199	4437	68.6099	23605	2030	31.3901	790	Q3	-9406
	Southwest Research Institute	87639	2995	60141	68.6236	23604	27498	31.3764	791	Q3	-20609
	Latvijas Universitāte	25248	6618	17328	68.6312	23603	7920	31.3688	792	Q3	-16985
	Joint Quantum Centre	5645	15117	3875	68.6448	23602	1770	31.3552	793	Q3	-8485
	MIREA - Russian Technological University (RTU MIREA)	10534	11017	7232	68.6539	23601	3302	31.3461	794	Q3	-12584
	Tumkur University	11786	10339	8093	68.6662	23600	3693	31.3338	795	Q3	-13261
	Global Schistosomiasis Alliance	10935	10786	7509	68.6694	23599	3426	31.3306	796	Q3	-12813
	Luonnontieteellinen Keskusmuseo	8590	12306	5899	68.6729	23598	2691	31.3271	797	Q3	-11292
	Mangalore University	7512	13212	5159	68.6768	23597	2353	31.3232	798	Q3	-10385
	Vernadsky Institute General and Inorganic Chemistry	2874	19541	1974	68.6848	23596	900	31.3152	799	Q3	-4055
	Integrity Corrosion Consulting Ltd	1862	21784	1279	68.6896	23595	583	31.3104	800	Q3	-1811
	Alikhanov Institute for Theoretical and Experimental Physics	24284	6786	16682	68.6954	23594	7602	31.3046	801	Q3	-16808
	HRS Fusion	3145	18989	2161	68.7122	23593	984	31.2878	802	Q3	-4604
	School of Medicine, Isfahan UMS	9712	11533	6674	68.7191	23592	3038	31.2809	803	Q3	-12059
	Allergy Clinic	15962	8679	10973	68.7445	23591	4989	31.2555	804	Q3	-14912
	LENS - European Laboratory for Non-Linear Spectroscopy	7946	12836	5464	68.7642	23590	2482	31.2358	805	Q3	-10754
	Sagamihara Incubation Center (SIC-3)	8417	12440	5788	68.7656	23589	2629	31.2344	806	Q3	-11149
	Instituto Nacional de Tecnología Agropecuaria EEA, Rafaela	7240	13462	4979	68.7707	23588	2261	31.2293	807	Q3	-10126
	Taif University	58231	3921	40051	68.7795	23587	18180	31.2205	808	Q3	-19666
	Centro Para el Estudio de Sistemas Marinos (CESIMAR), CONICET-CENPAT	2947	19373	2027	68.7818	23586	920	31.2182	809	Q3	-4213
	Universidad de la Costa	7574	13158	5212	68.8144	23585	2362	31.1856	810	Q3	-10427
	Taiyo Nippon Sanso Corporation	22055	7193	15182	68.837	23584	6873	31.163	811	Q3	-16391
	Agroscope	6698	13994	4611	68.8414	23583	2087	31.1586	812	Q3	-9589
	Hospital Universitario Infanta Leonor	19330	7786	13312	68.867	23582	6018	31.133	813	Q3	-15796
	Yalova Üniversitesi	6691	14000	4608	68.8686	23581	2083	31.1314	814	Q3	-9581
	Santa Cruz Institute for Particle Physics	400879	937	276118	68.8781	23580	124761	31.1219	815	Q3	-22643
	ARGANS Ltd	3358	18606	2313	68.8803	23579	1045	31.1197	816	Q3	-4973
	The University of New Mexico - Gallup	9445	11706	6506	68.883	23578	2939	31.117	817	Q3	-11872
	CorrMagnet Consulting Inc.	1440	22724	992	68.8889	23577	448	31.1111	818	Q3	-853
	Politechnika Lubelska	37330	5238	25719	68.8963	23576	11611	31.1037	819	Q3	-18338
	A.V.Topchiev Institute of Petrochemical Synthesis, RAS	19431	7771	13400	68.962	23575	6031	31.038	820	Q3	-15804
	Atlantic Canada Conservation Data Centre	1080	23496	745	68.9815	23574	335	31.0185	821	Q3	-78
	Independent researcher	1290	23050	890	68.9922	23573	400	31.0078	822	Q3	-523
	Instituto de Ciencias Nucleares de la UNAM	20844	7442	14383	69.0031	23572	6461	30.9969	823	Q3	-16130
	Department of Geoscience & Engineering, TU Delft	11206	10648	7734	69.0166	23571	3472	30.9834	824	Q3	-12923
	Istituto Per I Processi Chimico Fisici, Pisa	20857	7437	14395	69.0176	23570	6462	30.9824	825	Q3	-16133
	Forensic Science Centre, Adelaide	16739	8457	11553	69.0185	23569	5186	30.9815	826	Q3	-15112
	University of Zagreb School of Medicine	24869	6679	17165	69.0217	23568	7704	30.9783	827	Q3	-16889
	CSIC - Instituto de Fisica Fundamental (IFF)	33699	5566	23265	69.0377	23567	10434	30.9623	828	Q3	-18001
	Storytel	2319	20736	1601	69.0384	23566	718	30.9616	829	Q3	-2830
	LabMath-Indonesia	1040	23582	718	69.0385	23565	322	30.9615	830	Q3	17
	Applied Materials Italia Srl	6927	13783	4783	69.0487	23564	2144	30.9513	831	Q3	-9781
	K.L.E. Society’s J.T. College	1587	22394	1096	69.0611	23563	491	30.9389	832	Q3	-1169
	Yulin Normal University	3255	18803	2248	69.063	23562	1007	30.937	833	Q3	-4759
	BOREA - Research Unit Biology of Aquatic Organisms and Ecosystems	2308	20758	1594	69.0641	23561	714	30.9359	834	Q3	-2803
	Faculty of Materials Science and Ceramics	2082	21297	1438	69.0682	23560	644	30.9318	835	Q3	-2263
	Colin Price Free-lance Academic Services	718	24112	496	69.0808	23559	222	30.9192	836	Q3	553
	Institute of Medical Biology of the Polish of Sciences	2690	19929	1859	69.1078	23558	831	30.8922	837	Q3	-3629
	Politechnika Swietokrzyska w Kielcach	2334	20684	1613	69.1088	23557	721	30.8912	838	Q3	-2873
	Indian Institute of Science Education and Research Mohali	3620	18124	2502	69.116	23556	1118	30.884	839	Q3	-5432
	Centro Regional de Investigaciones Científicas y Transferencia Tecnológica de La Rioja	1895	21716	1310	69.1293	23555	585	30.8707	840	Q3	-1839
	Università Telematica Internazionale UNINETTUNO	4708	16350	3255	69.1376	23554	1453	30.8624	841	Q3	-7204
	Primatech Inc.	1173	23290	811	69.139	23553	362	30.861	842	Q3	-263
	EM Consulting	1011	23630	699	69.1395	23552	312	30.8605	843	Q3	78
	CSIC-ICUB - Instituto Botanico de Barcelona (IBB)	4791	16250	3313	69.1505	23551	1478	30.8495	844	Q3	-7301
	Panjab University	144491	2125	99931	69.1607	23550	44560	30.8393	845	Q3	-21425
	Trofimuk Institute of Petroleum Geology and Geophysics of Siberian Branch of Russian Academy of Sciences	7848	12917	5428	69.1641	23549	2420	30.8359	846	Q3	-10632
	Osservatorio Astronomico di Roma	72496	3377	50145	69.1693	23548	22351	30.8307	847	Q3	-20171
	DABMEB Consultancy Ltd	21424	7328	14819	69.1701	23547	6605	30.8299	848	Q3	-16219
	Kitt Peak National Observatory	9637	11577	6666	69.1709	23546	2971	30.8291	849	Q3	-11969
	Mary Bird Perkins Cancer Center	4665	16413	3227	69.1747	23545	1438	30.8253	850	Q3	-7132
	Institute of Solid State Chemistry and Mechanochemistry of SB RAS	6997	13707	4841	69.1868	23544	2156	30.8132	851	Q3	-9837
	High Energy Accelerator Research Organization, Tsukuba	476055	813	329371	69.1876	23543	146684	30.8124	852	Q3	-22730
	Namur Institute of Structured Matter	22989	7013	15909	69.2027	23542	7080	30.7973	853	Q3	-16529
	University of Lodz	78115	3224	54071	69.2197	23541	24044	30.7803	854	Q3	-20317
	Paisii Hilendarski University of Plovdiv	965	23710	668	69.2228	23540	297	30.7772	855	Q3	170
	ICMR-National Institute for Research in Environmental Health	3311	18696	2292	69.2238	23539	1019	30.7762	856	Q3	-4843
	RER Consultants Passau	2116	21218	1465	69.2344	23538	651	30.7656	857	Q3	-2320
	The International ImMunoGeneTics Information System	15869	8700	10988	69.2419	23537	4881	30.7581	858	Q3	-14837
	Ankara Üniversitesi	151463	2035	104881	69.2453	23536	46582	30.7547	859	Q3	-21501
	Fukushima Renewable Energy Institute	4094	17333	2835	69.2477	23535	1259	30.7523	860	Q3	-6202
	Klinikum Hanau	5441	15353	3768	69.252	23534	1673	30.748	861	Q3	-8181
	Space Sciences Laboratory	191561	1689	132662	69.2531	23533	58899	30.7469	862	Q3	-21844
	Brookhaven National Laboratory Physics Department	359002	1034	248621	69.2534	23532	110381	30.7466	863	Q3	-22498
	CSIC - Instituto de Ciencias del Espacio (ICE)	149356	2065	103443	69.2594	23531	45913	30.7406	864	Q3	-21466
	Prince Sattam Bin Abdulaziz University	39438	5068	27316	69.2631	23530	12122	30.7369	865	Q3	-18462
	A. Maerim	1159	23321	803	69.2839	23529	356	30.7161	866	Q3	-208
	Instituto Argentino de Oceanografia	3591	18180	2488	69.2843	23528	1103	30.7157	867	Q3	-5348
	Narodowe Centrum Badań Jądrowych, Otwock	8659	12256	6000	69.2921	23527	2659	30.7079	868	Q3	-11271
	Metropolitan Hospital, Athens	17090	8364	11845	69.3095	23526	5245	30.6905	869	Q3	-15162
	Center for Advanced Diffusion-Wave and Photoacoustic Technologies	8679	12239	6016	69.3167	23525	2663	30.6833	870	Q3	-11286
	Key Laboratory of Specialty Fiber Optics and Optical Access Networks	4312	16957	2989	69.3182	23524	1323	30.6818	871	Q3	-6567
	Kansai Photon Science Institute	29661	5972	20563	69.3267	23523	9098	30.6733	872	Q3	-17551
	Institiúid Ard-Lénn Bhaile Átha Cliath	98618	2752	68388	69.3464	23522	30230	30.6536	873	Q3	-20770
	Institute of Innovative Health Technologies IGHT	6965	13738	4831	69.3611	23521	2134	30.6389	874	Q3	-9783
	Mawlana Bhashani Science and Technology University	5010	15901	3475	69.3613	23520	1535	30.6387	875	Q3	-7619
	Sea Mammal Research Company (SEAMARCO)	2903	19467	2014	69.3765	23519	889	30.6235	876	Q3	-4052
	Sobolev Institute of Mathematics of the Siberian Branch of the Russian Academy of Sciences	8941	12058	6204	69.3882	23518	2737	30.6118	877	Q3	-11460
	A.N.Nesmeyanov Institute of Organoelement Compounds of Russian Academy of Sciences	84306	3075	58502	69.3925	23517	25804	30.6075	878	Q3	-20442
	Botanic Garden Meise	4895	16074	3397	69.3973	23516	1498	30.6027	879	Q3	-7442
	Atommagkutató Intézet	8994	12014	6243	69.4129	23515	2751	30.5871	880	Q3	-11501
	Universidad Nacional de La Plata	14821	9043	10293	69.4488	23514	4528	30.5512	881	Q3	-14471
	Christ University, Bengaluru	7904	12869	5490	69.4585	23513	2414	30.5415	882	Q3	-10644
	John Paul II Hospital, Krakow	11336	10585	7874	69.4601	23512	3462	30.5399	883	Q3	-12927
	M2D Solutions	9961	11382	6919	69.4609	23511	3042	30.5391	884	Q3	-12129
	Praedicare Inc.	7414	13296	5150	69.4632	23510	2264	30.5368	885	Q3	-10214
	Universidad Bernardo O'Higgins	11915	10268	8277	69.4671	23509	3638	30.5329	886	Q3	-13241
	Obuda University	14597	9127	10141	69.4732	23508	4456	30.5268	887	Q3	-14381
	Instituto de Astrofísica de Andalucía - CSIC	37623	5200	26141	69.4814	23507	11482	30.5186	888	Q3	-18307
	Purple Mountain Observatory Chinese Academy of Sciences	6681	14013	4643	69.4956	23506	2038	30.5044	889	Q3	-9493
	Finnish Meteorological Institute	64824	3647	45063	69.5159	23505	19761	30.4841	890	Q3	-19858
	Medizinische Fakultät der Ruhr-Universität Bochum	7319	13380	5088	69.5177	23504	2231	30.4823	891	Q3	-10124
	Fujikura Ltd.	4068	17365	2828	69.5182	23503	1240	30.4818	892	Q3	-6138
	Hochschule Esslingen	3268	18781	2272	69.5226	23502	996	30.4774	893	Q3	-4721
	Atatürk Üniversitesi	73672	3335	51235	69.5447	23501	22437	30.4553	894	Q3	-20166
	Research on Small Sailing Yacht—RoSSY	1665	22219	1158	69.5495	23500	507	30.4505	895	Q3	-1281
	School of Pedagogical and Technological Education	5754	14954	4002	69.5516	23499	1752	30.4484	896	Q3	-8545
	Tomsk Polytechnic University	32215	5699	22409	69.5608	23498	9806	30.4392	897	Q3	-17799
	Gozdarski Inštitut Slovenije	3955	17523	2752	69.5828	23497	1203	30.4172	898	Q3	-5974
	Jahangirnagar University	13405	9573	9330	69.6009	23496	4075	30.3991	899	Q3	-13923
	Heze University	2533	20252	1763	69.6013	23495	770	30.3987	900	Q3	-3243
	Laboratoire d'Acoustique de l'Université du Maine	13291	9622	9251	69.6035	23494	4040	30.3965	901	Q3	-13872
	AP&P	747	24067	520	69.6118	23493	227	30.3882	902	Q3	574
	INDEPTH Network	25573	6558	17807	69.632	23492	7766	30.368	903	Q3	-16934
	N.N. Petrov National Medical Research Center of Oncology	7702	13043	5364	69.6442	23491	2338	30.3558	904	Q3	-10448
	Asklepios Clinic	1802	21930	1255	69.6448	23490	547	30.3552	905	Q3	-1560
	Landcare Research, Gisborne	2715	19879	1891	69.6501	23489	824	30.3499	906	Q3	-3610
	Nitte Meenakshi Institute of Technology	4930	16019	3434	69.6552	23488	1496	30.3448	907	Q3	-7469
	British Columbia Centre on Substance Use	25241	6621	17582	69.6565	23487	7659	30.3435	908	Q3	-16866
	Crocels Research CIC	824	23951	574	69.6602	23486	250	30.3398	909	Q3	465
	E. K. Zavoisky Physical-Technical Institute, Kazan Scientific Center, Russian Academy of Sciences	8001	12775	5574	69.6663	23485	2427	30.3337	910	Q3	-10710
	Saint Petersburg State Pediatric Medical University	7884	12882	5493	69.6728	23484	2391	30.3272	911	Q3	-10602
	Moscow Aviation Institute (National Research University)	11760	10354	8196	69.6939	23483	3564	30.3061	912	Q3	-13129
	Ústavu fyziky materiálů Akademie věd České republiky	17602	8225	12268	69.6966	23482	5334	30.3034	913	Q3	-15257
	Hospital Braunschweig	6085	14596	4242	69.7124	23481	1843	30.2876	914	Q3	-8885
	Muehlhan Holding GmbH	1971	21546	1375	69.7615	23480	596	30.2385	915	Q3	-1934
	Indian Institute of Geomagnetism	6272	14383	4376	69.7704	23479	1896	30.2296	916	Q3	-9096
	Amnis Opes Institute	8817	12144	6152	69.7743	23478	2665	30.2257	917	Q3	-11334
	Sydney Urodynamic Centres	13906	9363	9704	69.7828	23477	4202	30.2172	918	Q3	-14114
	Key Laboratory of Electromagnetic Processing of Materials, Liaoning Province, Northeastern University	10908	10801	7612	69.7836	23476	3296	30.2164	919	Q3	-12675
	Vilniaus Universiteto Lazerinių Tyrimų Centras	10150	11250	7086	69.8128	23475	3064	30.1872	920	Q3	-12225
	Majmaah University	30994	5829	21644	69.8329	23474	9350	30.1671	921	Q3	-17645
	OSU College of Osteopathic Medicine	3189	18913	2227	69.8338	23473	962	30.1662	922	Q3	-4560
	Huzhou University	85641	3043	59839	69.8719	23472	25802	30.1281	923	Q3	-20429
	De La Salle University	16409	8545	11468	69.8885	23471	4941	30.1115	924	Q3	-14926
	Federal Research Center Informatics and Management of the Russian Academy of Sciences	9062	11971	6334	69.8963	23470	2728	30.1037	925	Q3	-11499
	Institute of Mesotechnology	1462	22669	1022	69.9042	23469	440	30.0958	926	Q3	-800
	Acharya Nagarjuna University	11176	10659	7813	69.9087	23468	3363	30.0913	927	Q3	-12809
	Geomarine Research	4123	17283	2883	69.9248	23467	1240	30.0752	928	Q3	-6184
	CIMAP - Centre de Recherche sur les Ions, les Materiaux et la Photonique	7823	12941	5471	69.9348	23466	2352	30.0652	929	Q3	-10525
	Bangladesh Jute Mills Corporation	6556	14114	4585	69.9359	23465	1971	30.0641	930	Q3	-9351
	ESR - Mt Albert Science Centre	5587	15182	3908	69.9481	23464	1679	30.0519	931	Q3	-8282
	Institute of Parasitology, Biology Centre of the Academy of Sciences of the Czech Republic	22975	7018	16071	69.9499	23463	6904	30.0501	932	Q3	-16445
	Kyungil University	8011	12766	5604	69.9538	23462	2407	30.0462	933	Q3	-10696
	Max-Planck-Institut für Kernphysik	302038	1185	211333	69.969	23461	90705	30.031	934	Q3	-22276
	Special Astrophysical Observatory, Russian Academy of Sciences	10349	11123	7242	69.9778	23460	3107	30.0222	935	Q3	-12337
	Centre de Recherches sur la Cognition Animale	2219	20962	1553	69.9865	23459	666	30.0135	936	Q3	-2497
	Prokhorov General Physics Institute of the Russian Academy of Sciences	77504	3242	54245	69.9899	23458	23259	30.0101	937	Q3	-20216
	Institute of Theoretical Physics Chinese Academy of Sciences	50986	4285	35690	69.9996	23457	15296	30.0004	938	Q3	-19172
	AGH University of Krakow	316266	1138	221419	70.0104	23456	94847	29.9896	939	Q3	-22318
	Universidad de Oriente - Venezuela	2543	20226	1781	70.0354	23455	762	29.9646	940	Q3	-3229
	Center for Advanced Plasma Science and Technology	4856	16143	3401	70.0371	23454	1455	29.9629	941	Q3	-7311
	Federal Scientific Center of the East Asia Terrestrial Biodiversity, Far Eastern Branch of the Russian Academy of Sciences	2530	20260	1772	70.0395	23453	758	29.9605	942	Q3	-3193
	Technische Universität Wien - Atominstitut	8936	12064	6260	70.0537	23452	2676	29.9463	943	Q3	-11388
	VI Systems GmbH (VIS)	25458	6579	17836	70.0605	23451	7622	29.9395	944	Q3	-16872
	Industrial Superconductivity Technology Research Association (ISTERA)	11024	10746	7725	70.0744	23450	3299	29.9256	945	Q3	-12704
	Batterjee Medical College	3079	19102	2159	70.1202	23449	920	29.8798	946	Q3	-4347
	Global Earthquake Model Foundation	2886	19509	2024	70.1317	23448	862	29.8683	947	Q3	-3939
	International Publications USA	2117	21214	1485	70.1464	23447	632	29.8536	948	Q3	-2233
	Institute of Theoretical and Applied Informatics of the Polish Academy of Sciences	13382	9583	9387	70.1465	23446	3995	29.8535	949	Q3	-13863
	ONERA Département Aérodynamique, Aéroélasticité, Acoustique DAAA	1273	23087	893	70.1493	23445	380	29.8507	950	Q3	-358
	Arbeitsgemeinschaft der Wissenschaftlichen Medizinischen Fachgesellschaften (AWMF)	4389	16830	3080	70.1754	23444	1309	29.8246	951	Q3	-6614
	Kyoto Industrial Health Association	13013	9760	9132	70.176	23443	3881	29.824	952	Q3	-13683
	Santiago de Compostela	1643	22278	1153	70.1765	23442	490	29.8235	953	Q3	-1164
	Institute for Knowledge Organization and Structure, Inc.	752	24058	528	70.2128	23441	224	29.7872	954	Q3	617
	Fooyin University	7531	13197	5289	70.2297	23440	2242	29.7703	955	Q3	-10243
	Centro Europeo de Soft Computing	2118	21211	1488	70.255	23439	630	29.745	956	Q3	-2228
	Uniwersytet Zielonogórski	14765	9065	10376	70.2743	23438	4389	29.7257	957	Q3	-14373
	Shanghai Key Laboratory of Advanced Polymeric Materials	5061	15829	3557	70.2826	23437	1504	29.7174	958	Q3	-7608
	Université du Québec en Abitibi-Témiscamingue	36393	5324	25582	70.2937	23436	10811	29.7063	959	Q3	-18112
	Saint-Petersburg Pasteur Institute	5898	14791	4146	70.295	23435	1752	29.705	960	Q3	-8644
	Waki Pharmaceutical Co., Ltd.	5644	15118	3968	70.3047	23434	1676	29.6953	961	Q3	-8316
	GEPI - Galaxies, Etoiles, Physique, Instrumentation	32872	5638	23111	70.306	23433	9761	29.694	962	Q3	-17795
	N.A. Chinakal Institute of Mining Siberian Branch Russian Academy of Sciences	3624	18119	2548	70.3091	23432	1076	29.6909	963	Q3	-5313
	Uraler Polytechnisches Institut	2690	19929	1892	70.3346	23431	798	29.6654	964	Q3	-3502
	Budker Institute of Nuclear Physics of the Siberian Branch of the RAS	219500	1512	154386	70.3353	23430	65114	29.6647	965	Q3	-21918
	Tijuana Institute of Technology	37298	5239	26240	70.3523	23429	11058	29.6477	966	Q3	-18190
	Ntt Corporation, Ntt Device Technology Labs	5036	15863	3543	70.3535	23428	1493	29.6465	967	Q3	-7565
	Instituto de Investigaciones en Materiales	4632	16469	3259	70.3584	23427	1373	29.6416	968	Q3	-6958
	Çankaya Üniversitesi	70354	3458	49511	70.3741	23426	20843	29.6259	969	Q3	-19968
	WR Systems, Ltd.	3028	19203	2131	70.3765	23425	897	29.6235	970	Q3	-4222
	The Leibniz Institute for Baltic Sea Research	10243	11184	7209	70.3798	23424	3034	29.6202	971	Q3	-12240
	Max Planck Institute for Physics (Werner Heisenberg Institute)	477748	810	336278	70.3882	23423	141470	29.6118	972	Q3	-22613
	National Radio Astronomy Observatory Socorro	63906	3683	44990	70.4003	23422	18916	29.5997	973	Q3	-19739
	NOVA Information Management School, Universidade Nova de Lisboa	3426	18473	2412	70.4028	23421	1014	29.5972	974	Q3	-4948
	Penn State York	4954	15972	3488	70.4078	23420	1466	29.5922	975	Q3	-7448
	Oakwood University	4056	17381	2856	70.4142	23419	1200	29.5858	976	Q3	-6038
	Malek Ashtar University of Technology	23178	6981	16321	70.4159	23418	6857	29.5841	977	Q3	-16437
	Daido University	646	24196	455	70.4334	23417	191	29.5666	978	Q3	779
	NASA Engineering & Safety Center	2743	19820	1932	70.4338	23416	811	29.5662	979	Q3	-3596
	Laboratoire Roberval	5622	15144	3960	70.4376	23415	1662	29.5624	980	Q3	-8271
	Kyiv Academic University	4932	16014	3475	70.4582	23414	1457	29.5418	981	Q3	-7400
	National Institute for Laser, Plasma and Radiation Physics	6717	13974	4733	70.463	23413	1984	29.537	982	Q3	-9439
	Institute of Biophysics of the Academy of Sciences of the Czech Republic	17217	8324	12134	70.4769	23412	5083	29.5231	983	Q3	-15088
	Barkana Consulting	1057	23547	745	70.4825	23411	312	29.5175	984	Q3	136
	National Marine Mammal Foundation	8411	12444	5929	70.491	23410	2482	29.509	985	Q3	-10966
	University of Maragheh	8467	12397	5969	70.4972	23409	2498	29.5028	986	Q3	-11012
	School of Sciences and Engineering	25266	6616	17813	70.5019	23408	7453	29.4981	987	Q3	-16792
	School of Physics	158875	1956	112012	70.5032	23407	46863	29.4968	988	Q3	-21451
	V.S. Sobolev Institute of Geology and Mineralogy of the Siberian Branch of the RAS	20518	7506	14466	70.5039	23406	6052	29.4961	989	Q3	-15900
	Chandigarh University	28727	6083	20257	70.5155	23405	8470	29.4845	990	Q3	-17322
	Fatima Jinnah Women University	4267	17040	3009	70.5179	23404	1258	29.4821	991	Q3	-6364
	Jai Narain Vyas University	8107	12692	5717	70.5193	23403	2390	29.4807	992	Q3	-10711
	WestCHEM	11416	10543	8051	70.5238	23402	3365	29.4762	993	Q3	-12859
	HOASYS SAS	4643	16442	3275	70.5363	23401	1368	29.4637	994	Q3	-6959
	Hyogo Medical University Hospital	18427	8004	12998	70.5378	23400	5429	29.4622	995	Q3	-15396
	Saveetha School of Engineering	13435	9561	9477	70.5396	23399	3958	29.4604	996	Q3	-13838
	Polar Oceans Research Group	9173	11887	6471	70.544	23398	2702	29.456	997	Q3	-11511
	ICAR - Indian Institute of Horticultural Research, Bengaluru	1443	22718	1018	70.5475	23397	425	29.4525	998	Q3	-679
	University of Wroclaw	151346	2038	106788	70.5589	23396	44558	29.4411	999	Q3	-21358
	United Kingdom Atomic Energy Authority	58564	3906	41340	70.5894	23395	17224	29.4106	1000	Q3	-19489
	Universitas Gadjah Mada	5359	15453	3783	70.5915	23394	1576	29.4085	1001	Q3	-7941
	Institute of Plasma Physics, Chinese Academy of Sciences	47204	4512	33323	70.5936	23393	13881	29.4064	1002	Q3	-18881
	New York Proton Center	7601	13135	5366	70.596	23392	2235	29.404	1003	Q3	-10257
	Soonchunhyang University	15590	8795	11006	70.5965	23391	4584	29.4035	1004	Q3	-14596
	Istituto Nazionale di Biostrutture e Biosistemi	7814	12944	5517	70.604	23390	2297	29.396	1005	Q3	-10446
	IRPI LLC	1075	23505	759	70.6047	23389	316	29.3953	1006	Q3	116
	B. Verkin Institute for Low Temperature Physics and Engineering of the National Academy of Sciences of Ukraine	6353	14306	4486	70.6123	23388	1867	29.3877	1007	Q3	-9082
	Fisheries Conservation Foundation	5086	15795	3592	70.6252	23387	1494	29.3748	1008	Q3	-7592
	Zhejiang Shangfeng Special Blower Company Ltd.	1693	22159	1196	70.6438	23386	497	29.3562	1009	Q3	-1227
	Kavli Institute for Particle Astrophysics and Cosmology	120430	2387	85081	70.6477	23385	35349	29.3523	1010	Q3	-20998
	Universidad Andrés Bello	42862	4818	30282	70.65	23384	12580	29.35	1011	Q3	-18566
	Nosov Magnitogorsk State Technical University	2917	19433	2061	70.6548	23383	856	29.3452	1012	Q3	-3950
	Oyokyo Kidney Research Institute	13045	9747	9218	70.6631	23382	3827	29.3369	1013	Q3	-13635
	Fermi National Accelerator Laboratory	650127	636	459478	70.6751	23381	190649	29.3249	1014	Q3	-22745
	Ntt Network Innovation Laboratories, Ntt Corp	4434	16770	3134	70.6811	23380	1300	29.3189	1015	Q3	-6610
	Institute of Hydrobiology, Biology Centre of the Academy of Sciences of the Czech Republic	15394	8850	10883	70.6964	23379	4511	29.3036	1016	Q3	-14529
	Universidad Nacional de Villa Maria	3800	17792	2688	70.7368	23378	1112	29.2632	1017	Q3	-5586
	Space Science Institute	72589	3373	51360	70.7545	23377	21229	29.2455	1018	Q3	-20004
	Leibniz-Institut für Plasmaforschung und Technologie e.V.	30184	5907	21357	70.756	23376	8827	29.244	1019	Q3	-17469
	Submicron Heterostructures for Microelectronics, Research & Engineering Center, RAS	13847	9385	9801	70.7807	23375	4046	29.2193	1020	Q3	-13990
	Academy of History of Health Care Art	2373	20597	1680	70.7965	23374	693	29.2035	1021	Q3	-2777
	Universitatea Transilvania din Brașov	26080	6491	18466	70.8052	23373	7614	29.1948	1022	Q3	-16882
	African University of Science and Technology	3309	18703	2343	70.8069	23372	966	29.1931	1023	Q3	-4669
	Bangabandhu Sheikh Mujibur Rahman Agricultural University	4347	16902	3078	70.8075	23371	1269	29.1925	1024	Q3	-6469
	Shiv Nadar University	9914	11411	7020	70.809	23370	2894	29.191	1025	Q3	-11959
	Universitatea Alexandru Ioan Cuza	18003	8114	12750	70.8215	23369	5253	29.1785	1026	Q3	-15255
	Petersburg Nuclear Physics Institute (PNPI)	90209	2933	63889	70.8233	23368	26320	29.1767	1027	Q3	-20435
	Spectroswiss	4793	16246	3395	70.8325	23367	1398	29.1675	1028	Q3	-7121
	International Vaccine Institute, Seoul	17075	8369	12097	70.8463	23366	4978	29.1537	1029	Q3	-14997
	Kapteyn Instituut	97544	2776	69115	70.8552	23365	28429	29.1448	1030	Q3	-20589
	Laboratoire de Physique des Lasers (LPL)	3977	17486	2818	70.8574	23364	1159	29.1426	1031	Q3	-5878
	NEIKER, Basque Institute for Agricultural Research and Development	7249	13453	5138	70.8787	23363	2111	29.1213	1032	Q3	-9910
	Naturhistorisches Museum, Vienna	10252	11178	7267	70.8837	23362	2985	29.1163	1033	Q3	-12184
	Agenzia Spaziale Italiana	797	23991	565	70.8908	23361	232	29.1092	1034	Q3	630
	Faculty of Pharmacy - Ain Shams University	7931	12844	5623	70.899	23360	2308	29.101	1035	Q3	-10516
	Universidad Nacional de Colombia Medellin	3863	17675	2739	70.9034	23359	1124	29.0966	1036	Q3	-5684
	Inter University Accelerator Centre India	9888	11427	7011	70.9041	23358	2877	29.0959	1037	Q3	-11931
	University of Coimbra, Chemical Process Engineering and Forest Products Research Centre	2186	21044	1550	70.9058	23357	636	29.0942	1038	Q3	-2313
	University of Teacher Education Fukuoka	9170	11888	6503	70.916	23356	2667	29.084	1039	Q3	-11468
	Seleno Therapeutics Pty. Ltd.	4708	16350	3339	70.9218	23355	1369	29.0782	1040	Q3	-7005
	Univerzita Komenského v Bratislave	92468	2878	65582	70.924	23354	26886	29.076	1041	Q3	-20476
	Marine Additive Manufacturing Centre of Excellence	3502	18331	2484	70.9309	23353	1018	29.0691	1042	Q3	-5022
	Port Elizabeth Museum	3922	17569	2782	70.9332	23352	1140	29.0668	1043	Q3	-5783
	Institute for Metals Superplasticity Problems of RAS	17824	8156	12646	70.9493	23351	5178	29.0507	1044	Q3	-15195
	Laboratoire Matériaux Optiques, Photonique et Systèmes	4228	17111	3000	70.9555	23350	1228	29.0445	1045	Q3	-6239
	Ataturk University, Faculty of Medicine	5729	14985	4066	70.9722	23349	1663	29.0278	1046	Q3	-8364
	University of Gujrat	6126	14550	4348	70.9762	23348	1778	29.0238	1047	Q3	-8798
	Chern Institute of Mathematics	1895	21716	1345	70.9763	23347	550	29.0237	1048	Q3	-1631
	Leibniz-Institut für Zoo- und Wildtierforschung	14337	9212	10176	70.9772	23346	4161	29.0228	1049	Q3	-14134
	American Hip Institute	9131	11918	6481	70.978	23345	2650	29.022	1050	Q3	-11427
	Dayalbagh Educational Institute	2412	20507	1712	70.9784	23344	700	29.0216	1051	Q3	-2837
	LCC Laboratoire de Chimie de Coordination	72267	3388	51304	70.9923	23343	20963	29.0077	1052	Q3	-19955
	Université Saint-Joseph de Beyrouth	4589	16542	3258	70.9959	23342	1331	29.0041	1053	Q3	-6800
	Cascade Technologies, Inc.	2390	20562	1697	71.0042	23341	693	28.9958	1054	Q3	-2779
	Research Center Pharmaceutical Engineering GmbH	5591	15178	3970	71.007	23340	1621	28.993	1055	Q3	-8162
	Institut de Recherche en Informatique de Toulouse	12524	9997	8893	71.0077	23339	3631	28.9923	1056	Q3	-13342
	Henryk Niewodniczanski Institute of Nuclear Physics of the Polish Academy of Sciences	57621	3949	40921	71.0175	23338	16700	28.9825	1057	Q3	-19389
	SMS Medical College	5394	15414	3831	71.0234	23337	1563	28.9766	1058	Q3	-7923
	Samuel Ginn College of Engineering	94706	2830	67265	71.0251	23336	27441	28.9749	1059	Q3	-20506
	Elettra-Sincrotrone Trieste S.C.p.A.	32381	5688	23002	71.0355	23335	9379	28.9645	1060	Q3	-17647
	American TCM Association	867	23883	616	71.0496	23334	251	28.9504	1061	Q3	549
	Institute of Gene Biology, Russian Academy of Sciences	5121	15749	3639	71.0603	23333	1482	28.9397	1062	Q3	-7584
	Tokyo Gakugei University	7755	12991	5511	71.0638	23332	2244	28.9362	1063	Q3	-10341
	Laboratoire Bio-peroxIL	14021	9331	9964	71.0648	23331	4057	28.9352	1064	Q3	-14000
	University of Coimbra, Marine and Environmental Sciences Center	24385	6768	17332	71.0765	23330	7053	28.9235	1065	Q3	-16562
	Institut de Physique des Matériaux, Bucarest-Magurele	8319	12524	5913	71.0783	23329	2406	28.9217	1066	Q3	-10805
	Ministry of Health of People's Republic of China	4243	17087	3016	71.0818	23328	1227	28.9182	1067	Q3	-6241
	Universidad De Los Andes, Merida	10989	10765	7812	71.0893	23327	3177	28.9107	1068	Q3	-12562
	IIU Corp.	2889	19501	2054	71.0973	23326	835	28.9027	1069	Q3	-3825
	Heilongjiang University of Chinese Medicine	41499	4909	29511	71.1126	23325	11988	28.8874	1070	Q3	-18416
	Universidad de Costa Rica	66150	3602	47045	71.1187	23324	19105	28.8813	1071	Q3	-19722
	Voronezh State Technical University	2933	19405	2086	71.1217	23323	847	28.8783	1072	Q3	-3918
	Durham College, Oshawa	3134	19014	2229	71.1232	23322	905	28.8768	1073	Q3	-4308
	Sveučilište u Zagrebu, Prirodoslovno - matematički fakultet	16393	8550	11660	71.1279	23321	4733	28.8721	1074	Q3	-14771
	Southern Illinois University Edwardsville	12667	9920	9010	71.1297	23320	3657	28.8703	1075	Q3	-13400
	Chongqing University of Education	3517	18310	2502	71.1402	23319	1015	28.8598	1076	Q3	-5009
	Institut Pluridisciplinaire Hubert Curien	27365	6280	19469	71.1456	23318	7896	28.8544	1077	Q3	-17038
	Repsol, Canada	960	23721	683	71.1458	23317	277	28.8542	1078	Q3	404
	Bialystok University of Technology	21709	7263	15448	71.1594	23316	6261	28.8406	1079	Q3	-16053
	JSC “Novolipetsk Metallurgical Plant”	399	24355	284	71.1779	23315	115	28.8221	1080	Q3	1040
	Ton-Duc-Thang University	55607	4060	39583	71.1835	23314	16024	28.8165	1081	Q3	-19254
	Laboratoire d’Informatique Paris Descartes	4655	16433	3314	71.1923	23313	1341	28.8077	1082	Q3	-6880
	V. N. Karazin Kharkiv National University	12242	10104	8717	71.2057	23312	3525	28.7943	1083	Q3	-13208
	CEINGE-Biotecnologie Avanzate S.c.a r.l.	7003	13699	4987	71.2123	23311	2016	28.7877	1084	Q3	-9612
	Aerodyne Research, Inc.	87920	2989	62617	71.2204	23310	25303	28.7796	1085	Q3	-20321
	Institute for the History of Material Culture RAS	2027	21434	1444	71.2383	23309	583	28.7617	1086	Q3	-1875
	Ruppin Academic Center	5512	15277	3928	71.2627	23308	1584	28.7373	1087	Q3	-8031
	Institut für Oberflächenmodifizierung Leipzig eV	6880	13817	4903	71.2645	23307	1977	28.7355	1088	Q3	-9490
	Institute of Biodiversity and Ecosystem Research at the Bulgarian Academy of Sciences	2485	20358	1771	71.2676	23306	714	28.7324	1089	Q3	-2948
	Sensometrics Research and Service	1180	23282	841	71.2712	23305	339	28.7288	1090	Q3	-23
	Novosibirsk State University	58699	3898	41865	71.3215	23304	16834	28.6785	1091	Q3	-19406
	UCCa	3571	18212	2547	71.3246	23303	1024	28.6754	1092	Q3	-5091
	Terraplasma GmbH	32311	5692	23050	71.3379	23302	9261	28.6621	1093	Q3	-17610
	A.N. Frumkin Institute of Physical Chemistry and Electrochemistry of the Russian Academy of Sciences	41631	4895	29700	71.3411	23301	11931	28.6589	1094	Q3	-18406
	Hampton University	15721	8755	11217	71.3504	23300	4504	28.6496	1095	Q3	-14545
	CrystMat Company	4890	16078	3490	71.3701	23299	1400	28.6299	1096	Q3	-7221
	Micro Materials Limited	4570	16580	3262	71.3786	23298	1308	28.6214	1097	Q3	-6718
	Universidade Federal de Vicosa	61223	3795	43703	71.3833	23297	17520	28.6167	1098	Q3	-19502
	Egyptian Petroleum Research Institute	16149	8627	11528	71.3852	23296	4621	28.6148	1099	Q3	-14669
	Sano Centre for Computational Medicine	4299	16991	3069	71.3887	23295	1230	28.6113	1100	Q3	-6304
	Near East University TRNC	3251	18812	2321	71.3934	23294	930	28.6066	1101	Q3	-4482
	RUDN University	15410	8845	11004	71.4082	23293	4406	28.5918	1102	Q3	-14448
	Rayalaseema University	1420	22766	1014	71.4085	23292	406	28.5915	1103	Q3	-526
	F. D. Ovcharenko Institute of Biocolloidal Chemistry	9500	11670	6785	71.4211	23291	2715	28.5789	1104	Q3	-11621
	Mahindra University	1813	21906	1295	71.4286	23290	518	28.5714	1105	Q3	-1384
	NATO Undersea Research Centre	7035	13661	5026	71.4428	23289	2009	28.5572	1106	Q3	-9628
	Instytut Metalurgii i Inzynierii Materialowej Polskiej Akademii Nauk	17640	8212	12603	71.4456	23288	5037	28.5544	1107	Q3	-15076
	Université Jean Monnet - Saint Etienne Faculté de Médecine Jacques Lisfranc	7225	13480	5162	71.4464	23287	2063	28.5536	1108	Q3	-9807
	Arak University	6539	14135	4672	71.4482	23286	1867	28.5518	1109	Q3	-9151
	Institute of Mechanics Bulgarian Academy of Sciences	6835	13858	4884	71.4557	23285	1951	28.5443	1110	Q3	-9427
	Centre de Recherche Entomologique de Cotonou	6255	14402	4471	71.4788	23284	1784	28.5212	1111	Q3	-8882
	University of South China	9910	11416	7084	71.4834	23283	2826	28.5166	1112	Q3	-11867
	Laboratoire Anthropologie, Archéologie, Biologie	1224	23175	875	71.4869	23282	349	28.5131	1113	Q3	-107
	U.S. Army Space and Missile Defense Command	5298	15535	3788	71.4987	23281	1510	28.5013	1114	Q3	-7746
	Belarusian State Medical University	793	23997	567	71.5006	23280	226	28.4994	1115	Q3	717
	Jouf University	11016	10753	7877	71.5051	23279	3139	28.4949	1116	Q3	-12526
	Meikai University	24033	6834	17186	71.51	23278	6847	28.49	1117	Q3	-16444
	3Red Fox Run	5666	15079	4052	71.5143	23277	1614	28.4857	1118	Q3	-8198
	Advanced Technology and New Materials Research Institute	3806	17779	2722	71.5187	23276	1084	28.4813	1119	Q3	-5497
	Laboratoire d'Informatique de l'Ecole Polytechnique	20152	7596	14414	71.5264	23275	5738	28.4736	1120	Q3	-15679
	The First Affiliated Hospital, Sun Yat-sen University	2034	21419	1455	71.5339	23274	579	28.4661	1121	Q3	-1855
	King Mongkut's University of Technology North Bangkok	27344	6284	19561	71.5367	23273	7783	28.4633	1122	Q3	-16989
	Institute of Systems, Information Technologies and Nanotechnologies	4874	16111	3487	71.5429	23272	1387	28.4571	1123	Q3	-7161
	Institute of Materials and Machine Mechanics Slovak Academy of Sciences	4423	16786	3165	71.5578	23271	1258	28.4422	1124	Q3	-6485
	Facultad de Ciencias Exactas, Universidad Nacional de La Plata	6918	13792	4951	71.5669	23270	1967	28.4331	1125	Q3	-9478
	EURATOM Association, Germany	1945	21605	1392	71.5681	23269	553	28.4319	1126	Q3	-1664
	M.G. Kholodny Institute of Botany	802	23984	574	71.5711	23268	228	28.4289	1127	Q3	716
	Tzu Chi University	8868	12107	6347	71.5719	23267	2521	28.4281	1128	Q3	-11160
	Universidad de La Serena	26348	6457	18859	71.5766	23266	7489	28.4234	1129	Q3	-16809
	JAM Conseil	5829	14863	4173	71.5903	23265	1656	28.4097	1130	Q3	-8402
	University of California Observatories	72633	3372	52008	71.6038	23264	20625	28.3962	1131	Q3	-19892
	State Museum of Natural History Karlsruhe	4685	16381	3355	71.6115	23263	1330	28.3885	1132	Q3	-6882
	SOLEIL Synchrotron	39471	5063	28269	71.6197	23262	11202	28.3803	1133	Q3	-18199
	Debreceni Egyetem Természettudományi és Technológiai Kar	2382	20582	1706	71.6205	23261	676	28.3795	1134	Q3	-2679
	University of Eswatini	3485	18361	2496	71.6212	23260	989	28.3788	1135	Q3	-4899
	Bahria University	6773	13926	4851	71.6226	23259	1922	28.3774	1136	Q3	-9333
	Enamine Ltd.	3958	17519	2835	71.6271	23258	1123	28.3729	1137	Q3	-5739
	Biodiversity Research Institute	5581	15189	3998	71.6359	23257	1583	28.3641	1138	Q3	-8068
	Istituto Nazionale Di Geofisica E Vulcanologia, Rome	121836	2369	87283	71.6397	23256	34553	28.3603	1139	Q3	-20887
	Ivane Javakhishvili Tbilisi State University	18082	8093	12954	71.6403	23255	5128	28.3597	1140	Q3	-15162
	La Storia e Le Belle Arti	2338	20673	1675	71.6424	23254	663	28.3576	1141	Q3	-2581
	Xuzhou Medical University	10818	10856	7751	71.6491	23253	3067	28.3509	1142	Q3	-12397
	Modulos AG	17383	8285	12455	71.6505	23252	4928	28.3495	1143	Q3	-14967
	Bozok Üniversitesi	12773	9869	9152	71.6511	23251	3621	28.3489	1144	Q3	-13382
	G. V. Kurdyumov Institute for Metal Physics, National Academy of Sciences of Ukraine	7630	13108	5468	71.6645	23250	2162	28.3355	1145	Q3	-10142
	International Journal of Chemoinformatics and Chemical Engineering Member	2005	21472	1437	71.6708	23249	568	28.3292	1146	Q3	-1777
	General Atomics	235522	1420	168819	71.6787	23248	66703	28.3213	1147	Q3	-21828
	Aviation & Missile Center	7288	13410	5225	71.6932	23247	2063	28.3068	1148	Q3	-9837
	Istituto di Biostrutture e Bioimmagini	10101	11281	7242	71.6959	23246	2859	28.3041	1149	Q3	-11965
	Ministry of Turkey National Defence	1237	23150	887	71.7057	23245	350	28.2943	1150	Q3	-95
	Universitas Ahmad Dahlan	2050	21370	1470	71.7073	23244	580	28.2927	1151	Q3	-1874
	XLIM Institut de Recherche	13519	9527	9695	71.7139	23243	3824	28.2861	1152	Q3	-13716
	General Hospital Sveti Duh	12428	10030	8913	71.7171	23242	3515	28.2829	1153	Q3	-13212
	USDA ARS Poisonous Plant Research Laboratory	6284	14368	4507	71.7218	23241	1777	28.2782	1154	Q3	-8873
	Chongqing Normal University	10033	11331	7196	71.7233	23240	2837	28.2767	1155	Q3	-11909
	Centre Hospitalier Andree Rosemon	5091	15787	3652	71.7344	23239	1439	28.2656	1156	Q3	-7452
	Azienda Sanitaria Ospedaliera Molinette San Giovanni Battista Di Torino	7028	13668	5042	71.7416	23238	1986	28.2584	1157	Q3	-9570
	Guru Ghasidas Vishwavidyalaya	6661	14024	4779	71.746	23237	1882	28.254	1158	Q3	-9213
	Norsk Polarinstitutt	37501	5212	26906	71.7474	23236	10595	28.2526	1159	Q3	-18024
	Institute of Solid State Chemistry of the Ural Branch of the Russian Academy of Sciences	8778	12165	6298	71.7476	23235	2480	28.2524	1160	Q3	-11070
	Shenzhen University Health Science Center	2383	20578	1710	71.7583	23234	673	28.2417	1161	Q3	-2656
	Institute of Southern Punjab Multan	6435	14228	4618	71.7638	23233	1817	28.2362	1162	Q3	-9005
	California Department of Food and Agriculture	7976	12801	5724	71.7653	23232	2252	28.2347	1163	Q3	-10431
	Center for Research and Training in Skin Disease and Leprosy (TUMS)	5986	14697	4297	71.7842	23231	1689	28.2158	1164	Q3	-8534
	An-Najah National University	19787	7691	14208	71.8047	23230	5579	28.1953	1165	Q3	-15539
	CNES Centre National d'Etudes Spatiales	69121	3498	49636	71.8103	23229	19485	28.1897	1166	Q3	-19731
	School of Metallurgy, Northeastern University	24421	6757	17538	71.8152	23228	6883	28.1848	1167	Q3	-16471
	Bu-Ali Sina University	76894	3261	55225	71.8196	23227	21669	28.1804	1168	Q3	-19966
	Xinjiang Technical Institute of Physics and Chemistry	26782	6372	19235	71.8206	23226	7547	28.1794	1169	Q3	-16854
	Hochschule für Technik, Wirtschaft und Kultur Leipzig	1945	21605	1397	71.8252	23225	548	28.1748	1170	Q3	-1620
	University of Edinburgh, Institute for Astronomy	244773	1380	175834	71.8355	23224	68939	28.1645	1171	Q3	-21844
	Ospedale Bellaria	18497	7986	13290	71.8495	23223	5207	28.1505	1172	Q3	-15237
	Ctstansberg Marinteknikk	2427	20479	1744	71.8583	23222	683	28.1417	1173	Q3	-2743
	Paleogeophysics and Geodynamics	2151	21140	1546	71.8735	23221	605	28.1265	1174	Q3	-2081
	Noorul Islam University	576	24260	414	71.875	23220	162	28.125	1175	Q3	1040
	Malin Space Science Systems	35567	5400	25564	71.8756	23219	10003	28.1244	1176	Q3	-17819
	Islamic Azad University	41252	4940	29665	71.9117	23218	11587	28.0883	1177	Q3	-18278
	Innovative Vision Products Incorporated	2889	19501	2078	71.928	23217	811	28.072	1178	Q3	-3716
	Central Clinic of Athens	3563	18227	2563	71.9338	23216	1000	28.0662	1179	Q3	-4989
	Korea Astronomy and Space Science Institute	4858	16138	3495	71.9432	23215	1363	28.0568	1180	Q3	-7077
	Center of Polymer and Carbon Materials of the Polish Academy of Sciences	14146	9278	10182	71.9779	23214	3964	28.0221	1181	Q3	-13936
	Moscow Institute of Physics and Technology	81413	3151	58619	72.002	23213	22794	27.998	1182	Q3	-20062
	Ingerod	6662	14023	4799	72.0354	23212	1863	27.9646	1183	Q3	-9189
	National Metrology Institute of South Africa	2800	19692	2017	72.0357	23211	783	27.9643	1184	Q3	-3519
	Centro Universitário FMABC	3551	18248	2558	72.036	23210	993	27.964	1185	Q3	-4962
	Altair Engineering Spain	2157	21115	1554	72.0445	23209	603	27.9555	1186	Q3	-2094
	Teorinės Fizikos ir Astronomijos Institutas	10136	11256	7303	72.0501	23208	2833	27.9499	1187	Q3	-11952
	Yellow Sea Fisheries Research Institute Chinese Academy of Fishery Science	6597	14077	4754	72.0631	23207	1843	27.9369	1188	Q3	-9130
	Oskar Klein Centre	206231	1588	148617	72.0634	23206	57614	27.9366	1189	Q3	-21618
	Materials Development, Inc.	4806	16230	3464	72.0766	23205	1342	27.9234	1190	Q3	-6975
	Faculté des Sciences Rabat	13141	9695	9472	72.0798	23204	3669	27.9202	1191	Q3	-13509
	Beijing Obstertrics and Gynecology Hospital, Capital Medical University	5825	14866	4199	72.0858	23203	1626	27.9142	1192	Q3	-8337
	State Key Laboratory of Disaster Reduction in Civil Engineering	41827	4883	30159	72.1041	23202	11668	27.8959	1193	Q3	-18319
	University of Mohaghegh Ardabili	27428	6270	19777	72.1051	23201	7651	27.8949	1194	Q3	-16931
	Van Lang University	29020	6054	20925	72.1054	23200	8095	27.8946	1195	Q3	-17146
	Agricultural Research Council, Pretoria	4611	16496	3325	72.1102	23199	1286	27.8898	1196	Q3	-6703
	Autotelic Inc	2847	19596	2053	72.111	23198	794	27.889	1197	Q3	-3602
	Waters Corporation	5318	15510	3835	72.1136	23197	1483	27.8864	1198	Q3	-7687
	National Institute of Technology, Uttarakhand	5394	15414	3890	72.1172	23196	1504	27.8828	1199	Q3	-7782
	University Hospital for Infectious Diseases Dr Fran Mihaljevic	3669	18033	2646	72.1177	23195	1023	27.8823	1200	Q3	-5162
	Predictive Science Inc.	9240	11847	6666	72.1429	23194	2574	27.8571	1201	Q3	-11347
	University of Maryland Eastern Shore	1293	23040	933	72.1578	23193	360	27.8422	1202	Q3	-153
	Mst Laboratory	3101	19070	2238	72.1703	23192	863	27.8297	1203	Q3	-4122
	CORIA - Complexe de recherche Interprofessionnel en Aérothermochimie	24798	6686	17897	72.1711	23191	6901	27.8289	1204	Q3	-16505
	National Institute of Polar Research	22185	7166	16012	72.1749	23190	6173	27.8251	1205	Q3	-16024
	U.S. Army Cold Regions Research and Engineering Laboratory	3066	19131	2213	72.1787	23189	853	27.8213	1206	Q3	-4058
	Institut Teknologi Bandung	16830	8434	12148	72.1806	23188	4682	27.8194	1207	Q3	-14754
	Institute of Radiophysics and Electronics India	4660	16427	3364	72.1888	23187	1296	27.8112	1208	Q3	-6760
	Chemotechnique Diagnostics	5247	15601	3788	72.1936	23186	1459	27.8064	1209	Q3	-7585
	Faculté des HEC	3928	17560	2836	72.1996	23185	1092	27.8004	1210	Q3	-5625
	Veterans General Hospital-Kaohsiung Taiwan	6813	13884	4919	72.2002	23184	1894	27.7998	1211	Q3	-9300
	Islamic Azad University, Najafabad Branch	46303	4565	33433	72.2048	23183	12870	27.7952	1212	Q3	-18618
	Arud Centres for Addiction Medicine	4905	16057	3542	72.212	23182	1363	27.788	1213	Q3	-7125
	Indian Institute of Technology Indore	37142	5257	26822	72.2147	23181	10320	27.7853	1214	Q3	-17924
	Universitatea din Oradea	2325	20715	1679	72.2151	23180	646	27.7849	1215	Q3	-2465
	Jashore University of Science and Technology	6066	14613	4381	72.2222	23179	1685	27.7778	1216	Q3	-8566
	BIRD-C GmbH	8419	12438	6081	72.2295	23178	2338	27.7705	1217	Q3	-10740
	Institute of Automation and Electrometry of the Siberian Branch of the Russian Academy of Sciences	12250	10096	8849	72.2367	23177	3401	27.7633	1218	Q3	-13081
	Université Badji Mokhtar - Annaba	6254	14404	4518	72.2418	23176	1736	27.7582	1219	Q3	-8772
	LP2I - Laboratoire de Physique des Deux Infinis Bordeaux	20497	7511	14814	72.274	23175	5683	27.726	1220	Q3	-15664
	Jingdezhen Ceramic University	11113	10692	8032	72.2757	23174	3081	27.7243	1221	Q3	-12482
	MACTEC(Materials Core Technology Center)	1270	23096	918	72.2835	23173	352	27.7165	1222	Q3	-77
	Bauman Moscow State Technical University	794	23995	574	72.2922	23172	220	27.7078	1223	Q3	823
	Zhejiang University of Media and Communications	4508	16659	3259	72.2937	23171	1249	27.7063	1224	Q3	-6512
	Montclair State University	82289	3129	59497	72.3025	23170	22792	27.6975	1225	Q3	-20041
	WSL - Institut für Schnee- und Lawinenforschung SLF - Davos	8947	12053	6469	72.3036	23169	2478	27.6964	1226	Q3	-11116
	Centre Hospitalier Le Mans	5279	15564	3817	72.3054	23168	1462	27.6946	1227	Q3	-7604
	Dana Point	3720	17940	2690	72.3118	23167	1030	27.6882	1228	Q3	-5227
	Federal Research Center of Coal and Coal Chemistry of Siberian Branch of the RAS	6246	14413	4517	72.3183	23166	1729	27.6817	1229	Q3	-8753
	Politechnika Rzeszowska im. Ignacego Łukasiewicza	32877	5637	23778	72.3241	23165	9099	27.6759	1230	Q3	-17528
	Physikalisch-Technische Bundesanstalt	126135	2320	91235	72.3312	23164	34900	27.6688	1231	Q3	-20844
	Trabzon University	1453	22703	1051	72.3331	23163	402	27.6669	1232	Q3	-460
	Fusion for Energy	15065	8964	10897	72.3332	23162	4168	27.6668	1233	Q3	-14198
	Lafayette College	15364	8860	11115	72.3444	23161	4249	27.6556	1234	Q3	-14301
	Museo Civico di Zoologia	1545	22494	1118	72.3625	23160	427	27.6375	1235	Q3	-666
	Konkoly Observatory	5638	15127	4080	72.3661	23159	1558	27.6339	1236	Q3	-8032
	MIT Kavli Institute for Astrophysics and Space Research	78625	3214	56905	72.3752	23158	21720	27.6248	1237	Q3	-19944
	Nano Drug Delivery Research Center, Kermanshah University of Medical Sciences	5709	15024	4133	72.3945	23157	1576	27.6055	1238	Q3	-8133
	University of Ha'il	5341	15480	3867	72.4022	23156	1474	27.5978	1239	Q3	-7676
	QWED Sp. z o.o.	1156	23331	837	72.4048	23155	319	27.5952	1240	Q3	176
	Iranian Fisheries Research Organization	2519	20284	1824	72.4097	23154	695	27.5903	1241	Q3	-2870
	Weierstrass Institute for Applied Analysis and Stochastics	17046	8376	12344	72.4158	23153	4702	27.5842	1242	Q3	-14777
	Mechanics, Multiphysics, Multiscale Laboratory (LaMCUBE)	11808	10324	8551	72.417	23152	3257	27.583	1243	Q3	-12828
	Kammer Consulting	2166	21094	1569	72.4377	23151	597	27.5623	1244	Q3	-2057
	Uganda Virus Research Institute	13731	9449	9951	72.4711	23150	3780	27.5289	1245	Q3	-13701
	School of Health and Welfare	3339	18637	2420	72.4768	23149	919	27.5232	1246	Q3	-4512
	GATS, Inc.	13782	9423	9989	72.4786	23148	3793	27.5214	1247	Q3	-13725
	Centro de Investigação e Desenvolvimento em Matemática e Aplicações	30133	5916	21840	72.4787	23147	8293	27.5213	1248	Q3	-17231
	Comenius University Faculty of Pharmacy	12558	9968	9102	72.4797	23146	3456	27.5203	1249	Q3	-13178
	Uniwersytet Jagielloński	287543	1221	208415	72.4813	23145	79128	27.5187	1250	Q3	-21924
	Institute of Physics of Materials	3823	17756	2771	72.4823	23144	1052	27.5177	1251	Q3	-5388
	NTT Network Innovation Laboratories	8955	12044	6491	72.4846	23143	2464	27.5154	1252	Q3	-11099
	Dalian Jiaotong University	2094	21272	1518	72.4928	23142	576	27.5072	1253	Q3	-1870
	Instituto de Astronomia Teorica y Experimental	10204	11212	7399	72.5108	23141	2805	27.4892	1254	Q3	-11929
	DairyNZ	2802	19689	2032	72.5196	23140	770	27.4804	1255	Q3	-3451
	Linnaeus University, Växjö	24154	6809	17519	72.5304	23139	6635	27.4696	1256	Q3	-16330
	CSIC - Instituto de Agricultura Sostenible (IAS)	30196	5905	21905	72.5427	23138	8291	27.4573	1257	Q3	-17233
	Riverence Holdings LLC	3213	18871	2331	72.549	23137	882	27.451	1258	Q3	-4266
	ÇAKÜ, Department of Mathematics	1694	22157	1229	72.5502	23136	465	27.4498	1259	Q3	-979
	Gemini Observatory	44840	4682	32532	72.5513	23135	12308	27.4487	1260	Q3	-18453
	TRUMPF Switzerland	5503	15293	3993	72.5604	23134	1510	27.4396	1261	Q3	-7841
	University of Jaffna	2256	20873	1637	72.5621	23133	619	27.4379	1262	Q3	-2260
	Instituto de Investigaciones en Ingeniería Genética y Biología Molecular, Buenos Aires	6482	14187	4704	72.5702	23132	1778	27.4298	1263	Q3	-8945
	Surface Metrology Solutions, LLC	3387	18546	2458	72.5716	23131	929	27.4284	1264	Q3	-4585
	Yazd University	31866	5733	23126	72.5726	23130	8740	27.4274	1265	Q3	-17397
	Northwest Institute for Nonferrous Metal Research	5507	15282	3997	72.5804	23129	1510	27.4196	1266	Q3	-7847
	Lehman College	53520	4154	38858	72.6046	23128	14662	27.3954	1267	Q3	-18974
	Faculty of Medical Sciences	6385	14273	4637	72.6233	23127	1748	27.3767	1268	Q3	-8854
	Scientific Practical Materials Research Centre of NAS of Belarus	6093	14587	4425	72.6243	23126	1668	27.3757	1269	Q3	-8539
	Institut de Chimie Séparative de Marcoule	10072	11308	7315	72.6271	23125	2757	27.3729	1270	Q3	-11817
	Institut de Recherche pour le Développement Dakar	21116	7396	15337	72.6321	23124	5779	27.3679	1271	Q3	-15728
	CSIC-UZA - Instituto de Ciencia de Materiales de Aragon (ICMA)	4104	17313	2981	72.6365	23123	1123	27.3635	1272	Q3	-5810
	Audubon Sugar Institute	1762	22009	1280	72.6447	23122	482	27.3553	1273	Q3	-1113
	National Technical University Kharkiv Polytechnic Institute	2735	19833	1987	72.6508	23121	748	27.3492	1274	Q3	-3288
	Bushehr University of Medical Sciences	4194	17169	3047	72.6514	23120	1147	27.3486	1275	Q3	-5951
	Eureka Scientific, Inc.	9386	11756	6820	72.6614	23119	2566	27.3386	1276	Q3	-11363
	Jikou-kai Clinic of Home Visits	5652	15105	4107	72.6645	23118	1545	27.3355	1277	Q3	-8013
	University of Diyala	2571	20164	1869	72.6954	23117	702	27.3046	1278	Q3	-2953
	Arnay Sciences LLC	4128	17277	3001	72.6986	23116	1127	27.3014	1279	Q3	-5839
	Leibniz Institute for Tropospheric Research	84768	3058	61626	72.6996	23115	23142	27.3004	1280	Q3	-20057
	Reventropy Associates	663	24181	482	72.6998	23114	181	27.3002	1281	Q3	1067
	PKU-HKUST Shenzhen-Hong Kong Institution	3469	18394	2522	72.7011	23113	947	27.2989	1282	Q3	-4719
	Mendeleev University of Chemical Technology of Russia	4506	16661	3276	72.7031	23112	1230	27.2969	1283	Q3	-6451
	Université 20 Août 1955-Skikda	4510	16656	3279	72.7051	23111	1231	27.2949	1284	Q3	-6455
	Trinity College Hartford	3210	18876	2334	72.7103	23110	876	27.2897	1285	Q3	-4234
	Opterus Research and Development, Inc.	1063	23533	773	72.7187	23109	290	27.2813	1286	Q3	424
	The Bartol Research Institute	172329	1836	125330	72.7272	23108	46999	27.2728	1287	Q3	-21272
	High Pressure Research Center of the Polish Academy of Sciences	68261	3529	49647	72.7311	23107	18614	27.2689	1288	Q3	-19578
	The Hymenoptera Institute	2935	19402	2135	72.7428	23106	800	27.2572	1289	Q3	-3704
	Clínica Vallada	2902	19469	2111	72.7429	23105	791	27.2571	1290	Q3	-3636
	Earth Observatory of Singapore	11228	10631	8168	72.7467	23104	3060	27.2533	1291	Q3	-12473
	South Asian University	4815	16215	3503	72.7518	23103	1312	27.2482	1292	Q3	-6888
	Risk Sciences International, Ottawa	4516	16646	3286	72.7635	23102	1230	27.2365	1293	Q3	-6456
	Institute of High Energy Physics Chinese Academy of Science	219960	1507	160052	72.7641	23101	59908	27.2359	1294	Q3	-21594
	Institute for Health, Health Care Policy and Aging Research	6112	14568	4448	72.7749	23100	1664	27.2251	1295	Q3	-8532
	Quanzhou University of Information Engineering	1124	23402	818	72.7758	23099	306	27.2242	1296	Q3	303
	Embrapa Café	4427	16781	3222	72.7807	23098	1205	27.2193	1297	Q3	-6317
	Universitatea Stefan cel Mare din Suceava	5423	15374	3947	72.7826	23097	1476	27.2174	1298	Q3	-7723
	Cable Television Laboratories, Inc.	4222	17120	3073	72.7854	23096	1149	27.2146	1299	Q3	-5976
	Rochester Institute of Technology	225254	1481	163956	72.7872	23095	61298	27.2128	1300	Q3	-21614
	Jilin Institute of Chemical Technology	1599	22369	1164	72.7955	23094	435	27.2045	1301	Q3	-725
	Universitat de les Illes Balears	221296	1499	161097	72.7971	23093	60199	27.2029	1302	Q3	-21594
	Istituto Per La Microelettronica E Microsistemi, Catania	24945	6667	18160	72.8002	23092	6785	27.1998	1303	Q3	-16425
	University of Sfax	2831	19631	2061	72.8011	23091	770	27.1989	1304	Q3	-3460
	ENSMA Ecole Nationale Supérieure de Mécanique et d´Aérotechnique	4863	16131	3541	72.8151	23090	1322	27.1849	1305	Q3	-6959
	Space Telescope Science Institute	410815	926	299150	72.8187	23089	111665	27.1813	1306	Q3	-22163
	Institute for Advanced Studies in Basic Sciences, Zanjan	25687	6551	18706	72.8228	23088	6981	27.1772	1307	Q3	-16537
	ResFrac Corporation	1218	23188	887	72.8243	23087	331	27.1757	1308	Q3	101
	Institute of Physics, National Academy of Sciences of Ukraine	17345	8296	12632	72.8279	23086	4713	27.1721	1309	Q3	-14790
	Institute of Solid State Physics University of Latvia	24571	6731	17895	72.8298	23085	6676	27.1702	1310	Q3	-16354
	Silva Lapponica	3339	18637	2432	72.8362	23084	907	27.1638	1311	Q3	-4447
	COMTES FHT a.s.	2327	20708	1695	72.8406	23083	632	27.1594	1312	Q3	-2375
	Ioffe Institute	98164	2764	71523	72.8607	23082	26641	27.1393	1313	Q3	-20318
	Australian Synchrotron	3672	18022	2676	72.8758	23081	996	27.1242	1314	Q3	-5059
	Kutztown University	7122	13570	5191	72.8868	23080	1931	27.1132	1315	Q3	-9510
	Al-Nahrain University	5818	14877	4241	72.8945	23079	1577	27.1055	1316	Q3	-8202
	DBC System R&D Co	2162	21108	1576	72.8955	23078	586	27.1045	1317	Q3	-1970
	Research Center of Tropical and Infectious Diseases, Kerman University of Medical Sciences	6269	14389	4570	72.8984	23077	1699	27.1016	1318	Q3	-8688
	Uniwersytet Śląski w Katowicach	64203	3667	46808	72.9063	23076	17395	27.0937	1319	Q3	-19409
	Cardiff	2197	21016	1602	72.9176	23075	595	27.0824	1320	Q3	-2059
	Beijing Institute of Petrochemical Technology	4335	16919	3161	72.9181	23074	1174	27.0819	1321	Q3	-6155
	Erich Möstl	8480	12386	6184	72.9245	23073	2296	27.0755	1322	Q3	-10687
	National Radio Astronomy Observatory	68326	3526	49836	72.9386	23072	18490	27.0614	1323	Q3	-19546
	College of Business and Economics	11071	10716	8076	72.9473	23071	2995	27.0527	1324	Q3	-12355
	ENSEA Ecole Nationale Supérieure de l'Electronique et de ses Applications	4758	16288	3471	72.9508	23069	1287	27.0492	1325	Q3	-6781
	Vernadsky Institute of Geochemistry and Analytical Chemistry of Russian Academу of Sciences	1220	23181	890	72.9508	23069	330	27.0492	1325	Q3	112
	Department of Medical Biophysics	3761	17861	2744	72.9593	23068	1017	27.0407	1327	Q3	-5207
	International CCN Society	7282	13417	5313	72.9607	23067	1969	27.0393	1328	Q3	-9650
	Free University of Tbilisi	2364	20616	1725	72.9695	23066	639	27.0305	1329	Q3	-2450
	Centro Medico Docente La Trinidad	14844	9034	10832	72.9722	23065	4012	27.0278	1330	Q3	-14031
	Mynaric Lasercom GmbH	866	23884	632	72.9792	23064	234	27.0208	1331	Q3	820
	Laboratoire de Microbiologie Signaux et Microenvironnement (LMSM)	2724	19856	1988	72.9809	23063	736	27.0191	1332	Q3	-3207
	Comando Geral de Tecnologia Aeroespacial	1081	23493	789	72.988	23062	292	27.012	1333	Q3	431
	CanCog Inc	6798	13902	4962	72.9921	23061	1836	27.0079	1334	Q3	-9159
	APC - AstroParticule et Cosmologie	201533	1611	147137	73.0089	23060	54396	26.9911	1335	Q3	-21449
	Payame Noor University	29564	5987	21588	73.0212	23059	7976	26.9788	1336	Q3	-17072
	Turing Machines BV	1572	22428	1148	73.028	23058	424	26.972	1337	Q3	-630
	Nuclear Science & Technology Research Institute, Tehran	15699	8767	11465	73.0301	23057	4234	26.9699	1338	Q3	-14290
	Member of the Scientific Committee on Consumer Safety (SCCS)	3300	18723	2410	73.0303	23056	890	26.9697	1339	Q3	-4333
	C and V Technix Co. Ltd.	2390	20562	1746	73.0544	23055	644	26.9456	1340	Q3	-2493
	University of Kalyani	15432	8839	11274	73.056	23054	4158	26.944	1341	Q3	-14215
	SP Jain School of Global Management, Australia	14675	9100	10721	73.0562	23053	3954	26.9438	1342	Q3	-13953
	Queensland Government	5938	14740	4339	73.0717	23052	1599	26.9283	1343	Q3	-8312
	University of Qom	19447	7766	14212	73.0807	23051	5235	26.9193	1344	Q3	-15285
	Uniwersytet im. Adama Mickiewicza w Poznaniu	155504	1994	113653	73.0869	23050	41851	26.9131	1345	Q3	-21056
	Institute of Computer Vision and Applied Computer Sciences IBaI	1271	23094	929	73.0921	23049	342	26.9079	1346	Q3	45
	Neglected Tropical Diseases Support Center	6801	13899	4971	73.0922	23048	1830	26.9078	1347	Q3	-9149
	V.N. Orekhovich Research Institute of Biomedical Chemistry, Russian Academy of Medical Sciences	6698	13994	4896	73.0964	23047	1802	26.9036	1348	Q3	-9053
	Institute of Optics and Electronics Chinese Academy of Sciences	30162	5910	22048	73.0986	23046	8114	26.9014	1349	Q3	-17136
	Khristianovich Institute of Theoretical and Applied Mechanics SB RAS	6275	14378	4587	73.0996	23045	1688	26.9004	1350	Q3	-8667
	Mosaiques Diagnostics and Therapeutics AG	25357	6601	18536	73.1001	23044	6821	26.8999	1351	Q3	-16443
	Cornell Center for Astrophysics and Planetary Science	99281	2740	72575	73.1006	23043	26706	26.8994	1352	Q3	-20303
	AAI Scientific Cultural Services Ltd.	4321	16945	3159	73.1081	23042	1162	26.8919	1353	Q3	-6097
	Bundesforschungsanstalt fur Forst Und Holzwirtschaft	3106	19058	2271	73.1165	23041	835	26.8835	1354	Q3	-3983
	National Institute of Genetic	6250	14409	4570	73.12	23040	1680	26.88	1355	Q3	-8631
	The Second Hospital of Tianjin Medical University	5698	15035	4167	73.1309	23039	1531	26.8691	1356	Q3	-8004
	Nirma University, Institute of Technology	7615	13117	5569	73.132	23038	2046	26.868	1357	Q3	-9921
	Miyake Clinic	4847	16158	3546	73.1587	23037	1301	26.8413	1358	Q3	-6879
	Sunplus Technology Co Ltd	477	24325	349	73.1656	23036	128	26.8344	1359	Q3	1289
	Czech University of Life Sciences Prague	62287	3749	45577	73.1726	23035	16710	26.8274	1360	Q3	-19286
	Bogolyubov Institute for Theoretical Physics Nasu	29669	5971	21711	73.1774	23034	7958	26.8226	1361	Q3	-17063
	Brno University of Technology, Faculty of Mechanical Engineering	26520	6428	19408	73.1825	23033	7112	26.8175	1362	Q3	-16605
	G.A. Krestov Institute of Solution Chemistry of the Russian Academy of Sciences	4210	17141	3081	73.1829	23032	1129	26.8171	1363	Q3	-5891
	Centro Internacional de Entrenamiento e Investigaciones Medicas	8003	12774	5857	73.1851	23031	2146	26.8149	1364	Q3	-10257
	Applied Research LLC	6303	14352	4613	73.1874	23030	1690	26.8126	1365	Q3	-8678
	Universidade Federal do Espírito Santo	23695	6879	17343	73.1927	23029	6352	26.8073	1366	Q3	-16150
	Sapientia Erdélyi Magyar Tudományegyetem	3391	18540	2482	73.1937	23028	909	26.8063	1367	Q3	-4488
	GTI Chemical Solutions, Inc.	3022	19215	2212	73.1966	23027	810	26.8034	1368	Q3	-3812
	Universidade Católica de Brasília	11801	10331	8639	73.2057	23026	3162	26.7943	1369	Q3	-12695
	Laboratoire de Bioimagerie et Pathologies - LBP	23954	6843	17537	73.2112	23025	6417	26.7888	1370	Q3	-16182
	Centre d’Études Biologiques de Chizé (CEBC)	78448	3217	57437	73.2167	23024	21011	26.7833	1371	Q3	-19807
	ALOSA TB ACADEMY	6164	14509	4514	73.2317	23023	1650	26.7683	1372	Q3	-8514
	Museum of Evolution	5272	15571	3861	73.236	23022	1411	26.764	1373	Q3	-7451
	Japan Society of Applied Physics	3928	17560	2877	73.2434	23021	1051	26.7566	1374	Q3	-5461
	Senckenberg Forschungsinstitut und Naturmuseum	26872	6356	19684	73.251	23020	7188	26.749	1375	Q3	-16664
	IDataMap Corporation Pty Ltd.	1391	22821	1019	73.2566	23019	372	26.7434	1376	Q3	-198
	Peter L. Reichertz Institut für Medizinische Informatik	6927	13783	5075	73.264	23018	1852	26.736	1377	Q3	-9235
	Institute of Archaeology of the Academy of Sciences of the Czech Republic, Brno	3011	19232	2206	73.2647	23017	805	26.7353	1378	Q3	-3785
	National Institute for Research and Development in Microtechnologies Romania	3479	18373	2549	73.2682	23016	930	26.7318	1379	Q3	-4643
	Modulim	3128	19021	2292	73.2737	23015	836	26.7263	1380	Q3	-3994
	Fachhochschule Kiel	8372	12473	6135	73.28	23014	2237	26.72	1381	Q3	-10541
	Center for Space Laser Awareness	49737	4353	36449	73.2835	23013	13288	26.7165	1382	Q3	-18660
	TÜBİTAK Ulusal Metroloji Enstitüsü	4245	17078	3111	73.2862	23012	1134	26.7138	1383	Q3	-5934
	Istituto Di Biofisica, Pisa	2490	20348	1825	73.2932	23011	665	26.7068	1384	Q3	-2663
	Oasi Research Institute-IRCCS	37435	5223	27439	73.2977	23010	9996	26.7023	1385	Q3	-17787
	UND Life Sciences	17834	8154	13072	73.2982	23009	4762	26.7018	1386	Q3	-14855
	NITE Corporation	11348	10579	8318	73.2993	23008	3030	26.7007	1387	Q3	-12429
	Istituto Per Le Applicazioni Del Calcolo Mauro Picone, Rome	9548	11633	6999	73.3033	23007	2549	26.6967	1388	Q3	-11374
	Higher Technological Institute	2964	19335	2173	73.3131	23006	791	26.6869	1389	Q3	-3671
	Guangdong Medical University	5041	15860	3696	73.3188	23005	1345	26.6812	1390	Q3	-7145
	SACACH S.L.	1196	23246	877	73.3278	23004	319	26.6722	1391	Q3	242
	Università degli Studi di Camerino	189375	1704	138876	73.3339	23003	50499	26.6661	1392	Q3	-21299
	State Key Laboratory of Precision Spectroscopy	19211	7818	14091	73.3486	23002	5120	26.6514	1393	Q3	-15184
	ICAR - National Institute of Animal Nutrition and Physiology, Bengaluru	5531	15251	4057	73.3502	23001	1474	26.6498	1394	Q3	-7750
	Mein Fusszentrum Ag	3566	18222	2616	73.3595	23000	950	26.6405	1395	Q3	-4778
	Kurukshetra University	11806	10325	8662	73.3695	22999	3144	26.6305	1396	Q3	-12674
	IES College of Technology	1296	23031	951	73.3796	22998	345	26.6204	1397	Q3	33
	University of Al-Ameed	10738	10901	7880	73.3842	22997	2858	26.6158	1398	Q3	-12096
	Henan Polytechnic University	21103	7399	15490	73.4019	22996	5613	26.5981	1399	Q3	-15597
	University of Carthage, Ecole Nationale d'Ingénieurs de Bizerte	1207	23218	886	73.4051	22995	321	26.5949	1400	Q3	223
	FrazerLab Pty. Ltd.	1286	23056	944	73.4059	22994	342	26.5941	1401	Q3	62
	Infectious Diseases Research Collaboration	14387	9199	10562	73.4135	22993	3825	26.5865	1402	Q3	-13794
	TERA Foundation	15817	8716	11612	73.4147	22992	4205	26.5853	1403	Q3	-14276
	CSIC - Instituto de Química Médica (IQM)	72938	3363	53556	73.4267	22991	19382	26.5733	1404	Q3	-19628
	Michale E. Keeling Center for Comparative Medicine and Research	13540	9517	9942	73.4269	22990	3598	26.5731	1405	Q3	-13473
	Istituto Nazionale di Ricerca Metrologica	20761	7460	15245	73.431	22989	5516	26.569	1406	Q3	-15529
	Imam Khomeini International University	42200	4858	30989	73.4336	22988	11211	26.5664	1407	Q3	-18130
	Università degli Studi della Repubblica di San Marino	3359	18603	2467	73.4445	22987	892	26.5555	1408	Q3	-4384
	Tripura University	5725	14993	4205	73.4498	22986	1520	26.5502	1409	Q3	-7993
	MSD International GmbH	3470	18391	2549	73.4582	22985	921	26.5418	1410	Q3	-4594
	Universidad Cardenal Herrera-CEU	6807	13892	5001	73.4685	22984	1806	26.5315	1411	Q3	-9092
	Lomonosov Moscow State University	732963	572	538528	73.4727	22983	194435	26.5273	1412	Q3	-22411
	AtlanTTic, Spain	17684	8192	12995	73.4845	22982	4689	26.5155	1413	Q3	-14790
	Centro de Investigacion en Ciencia Aplicada y Tecnologia Avanzada	4933	16012	3625	73.4847	22981	1308	26.5153	1414	Q3	-6969
	Bergische Universität Wuppertal	246442	1368	181098	73.485	22980	65344	26.515	1415	Q3	-21612
	Senckenberg Gesellschaft für Naturforschung	19715	7701	14489	73.4923	22979	5226	26.5077	1416	Q3	-15278
	FTD Department	5757	14953	4231	73.4931	22978	1526	26.5069	1417	Q3	-8025
	University Multan	6825	13871	5016	73.4945	22977	1809	26.5055	1418	Q3	-9106
	Wadia Institute of Himalayan Geology	1615	22331	1187	73.4985	22976	428	26.5015	1419	Q3	-645
	Quantum Chemistry Research Institute, Kyoto	12509	10003	9194	73.4991	22975	3315	26.5009	1420	Q3	-12972
	Donetsk Institute for Physics and Engineering National Academy of Sciences in Ukraine	2049	21373	1506	73.4993	22974	543	26.5007	1421	Q3	-1601
	Centro de Investigacion Biomedica EuroEspes	7038	13657	5173	73.501	22973	1865	26.499	1422	Q3	-9316
	Institute of Organic Chemistry of the Polish Academy of Sciences	31933	5725	23473	73.507	22972	8460	26.493	1423	Q3	-17247
	CSIC - Instituto de Biomedicina de Valencia (IBV)	23181	6980	17041	73.5128	22971	6140	26.4872	1424	Q3	-15991
	Neighbourhood of Akcaglan	5449	15343	4006	73.5181	22970	1443	26.4819	1425	Q3	-7627
	Neurobiology Research	4680	16388	3441	73.5256	22969	1239	26.4744	1426	Q3	-6581
	Liaocheng University	18298	8039	13456	73.5381	22968	4842	26.4619	1427	Q3	-14929
	M2C - Coastal and Continental Morphodynamics Laboratory	6686	14003	4917	73.5417	22967	1769	26.4583	1428	Q3	-8964
	Institut für Anorganische Chemie der Technischen Universität Graz	29556	5989	21736	73.5418	22966	7820	26.4582	1429	Q3	-16977
	Academic College of Tel-Aviv - Yaffo	5607	15161	4124	73.5509	22965	1483	26.4491	1430	Q3	-7804
	Tvärminnen Eläintieteellinen Asema	6929	13782	5097	73.5604	22964	1832	26.4396	1431	Q3	-9182
	Gerd Kobal FRH Consulting LLC	11570	10465	8511	73.5609	22963	3059	26.4391	1432	Q3	-12498
	SCK-CEN	17450	8272	12837	73.5645	22962	4613	26.4355	1433	Q3	-14690
	Wavepackets LLC	5557	15218	4088	73.5649	22961	1469	26.4351	1434	Q3	-7743
	National Geosequestration Laboratory	1816	21900	1336	73.5683	22960	480	26.4317	1435	Q3	-1060
	Davangere University	6215	14443	4573	73.58	22959	1642	26.42	1436	Q3	-8516
	ESTEC - European Space Research and Technology Centre	92686	2873	68205	73.5872	22958	24481	26.4128	1437	Q3	-20085
	The Keihanna Academy of Science and Culture (KASC)	5293	15544	3895	73.5878	22957	1398	26.4122	1438	Q3	-7413
	Thoraxklinik am Universitatsklinikum Heidelberg	122119	2364	89882	73.602	22956	32237	26.398	1439	Q3	-20592
	Prysmian Group	3633	18104	2674	73.6031	22955	959	26.3969	1440	Q3	-4851
	Ludwik Hirszfeld Institute of Immunology and Experimental Therapy of the Polish Academy of Sciences	13239	9649	9745	73.6083	22954	3494	26.3917	1441	Q3	-13305
	European XFEL GmbH	7772	12974	5721	73.6104	22953	2051	26.3896	1442	Q3	-9979
	MMW Sensors Ltd	1171	23293	862	73.6123	22952	309	26.3877	1443	Q3	341
	Institute of Electrophysics of the Ural Division of the Russian Academy of Sciences	1823	21884	1342	73.6149	22951	481	26.3851	1444	Q3	-1067
	Medical College and Hospital Kolkata	1952	21590	1437	73.6168	22950	515	26.3832	1445	Q3	-1360
	Florida Department of Agriculture & Consumer services	2062	21349	1518	73.6178	22949	544	26.3822	1446	Q3	-1600
	Institute of Cytology and Genetics, Siberian Branch of the Russian Academy of Sciences	43165	4795	31778	73.6198	22948	11387	26.3802	1447	Q3	-18153
	Universitas Djuanda	1456	22694	1072	73.6264	22947	384	26.3736	1448	Q3	-253
	Instytut Niskich Temperatur i Badań Strukturalnych PAN	49966	4344	36798	73.6461	22946	13168	26.3539	1449	Q3	-18602
	Fraunhofer Institute for Integrated Systems and Device Technology IISB	6379	14278	4698	73.6479	22945	1681	26.3521	1450	Q3	-8667
	Astrophysikalisches Institut und Universitäts-Sternwarte Jena	6940	13769	5112	73.6599	22944	1828	26.3401	1451	Q3	-9175
	Max Planck Institute for Dynamics of Complex Technical Systems	47324	4504	34863	73.6688	22943	12461	26.3312	1452	Q3	-18439
	Cyclotron Institute	5080	15804	3743	73.6811	22942	1337	26.3189	1453	Q3	-7138
	Finsterle GeoConsulting, LLC	3166	18956	2333	73.6892	22941	833	26.3108	1454	Q3	-3985
	Polymer Institute of Slovak Academy of Sciences	13779	9426	10154	73.6918	22940	3625	26.3082	1455	Q3	-13514
	Bundelkhand Institute Of Engineering & Technology, Jhansi	7460	13261	5498	73.6997	22939	1962	26.3003	1456	Q3	-9678
	Institute of Catalysis and Surface Chemistry of the Polish Academy of Sciences	20669	7480	15233	73.6997	22938	5436	26.3003	1457	Q3	-15458
	Adventist Health	10637	10957	7840	73.705	22937	2797	26.295	1458	Q3	-11980
	ThinkMade Engineering & Consulting	1780	21973	1312	73.7079	22936	468	26.2921	1459	Q3	-963
	Institute of Vertebrate Paleontology and Paleoanthropology Chinese Academy of Sciences	8360	12488	6163	73.7201	22935	2197	26.2799	1460	Q3	-10447
	Zanjan Pharmaceutical Biotechnology Research Center, Zanjan University of Medical Sciences (ZUMS)	3357	18608	2475	73.7265	22934	882	26.2735	1461	Q3	-4326
	National Institute of Advanced Industrial Science and Technology, Chugoku	7126	13566	5254	73.73	22933	1872	26.27	1462	Q3	-9367
	Noroff University College	6034	14641	4449	73.7322	22932	1585	26.2678	1463	Q3	-8291
	American School of Classical Studies at Athens	5221	15629	3851	73.7598	22931	1370	26.2402	1464	Q3	-7302
	Gordon Life Science Institute	67895	3540	50084	73.7668	22930	17811	26.2332	1465	Q3	-19390
	Universidad Espíritu Santo	10495	11039	7742	73.7685	22929	2753	26.2315	1466	Q3	-11890
	DNAalgo	1144	23360	844	73.7762	22928	300	26.2238	1467	Q3	432
	Institut für Prävention und Arbeitsmedizin der Deutschen Gesetzlichen Unfallversicherung	48220	4447	35576	73.7785	22927	12644	26.2215	1468	Q3	-18480
	Kotelnikov Institute of Radioengineering and Electronics (IRE) of Russian Academy of Sciences	4447	16754	3281	73.7801	22926	1166	26.2199	1469	Q3	-6172
	Yokogawa Corporation of America	5951	14728	4391	73.7859	22925	1560	26.2141	1470	Q3	-8197
	Nordic Volcanological Center	5875	14817	4335	73.7872	22924	1540	26.2128	1471	Q3	-8107
	Austin Davis Biologics	2640	20038	1948	73.7879	22923	692	26.2121	1472	Q3	-2885
	Techno International New Town	8573	12319	6326	73.7898	22922	2247	26.2102	1473	Q3	-10603
	Institute for Research and Innovation in Biomedicine	40253	5008	29705	73.7957	22921	10548	26.2043	1474	Q3	-17913
	CIBIO - Centro de Investigação em Biodiversidade e Recursos Genéticos	19732	7697	14563	73.804	22920	5169	26.196	1475	Q3	-15223
	Siirt Üniversitesi	5964	14709	4402	73.8095	22919	1562	26.1905	1476	Q3	-8210
	Academy of Sciences and Arts of Bosnia and Herzegovina	1619	22321	1195	73.811	22918	424	26.189	1477	Q3	-597
	Institute of Plasma Physics, Academy of Sciences of the Czech Republic	6625	14053	4890	73.8113	22917	1735	26.1887	1478	Q3	-8864
	SM-S National Institute of Research and Development for Technical Physics	6232	14435	4600	73.8126	22916	1632	26.1874	1479	Q3	-8481
	Head of SONORHC Society	2864	19559	2114	73.8128	22915	750	26.1872	1480	Q3	-3356
	CIIMAR - Interdisciplinary Centre of Marine and Environmental Research	8566	12324	6323	73.8151	22914	2243	26.1849	1481	Q3	-10590
	Universidade Santa Cecilia	10998	10763	8119	73.8225	22913	2879	26.1775	1482	Q3	-12150
	FBFD PTY LTD	4944	15995	3650	73.8269	22912	1294	26.1731	1483	Q3	-6917
	Institute of Oceanology of the Polish Academy of Sciences	19098	7840	14101	73.835	22911	4997	26.165	1484	Q3	-15071
	Graz University of Technology, Institut für Festkörperphysik	18693	7943	13802	73.8351	22910	4891	26.1649	1485	Q3	-14967
	Mykolas Romeris University	5352	15467	3952	73.8416	22909	1400	26.1584	1486	Q3	-7442
	Conservation and Attractions	12915	9805	9539	73.8599	22908	3376	26.1401	1487	Q3	-13103
	Instituto Nacional de Ciencias Neurologicas	24421	6757	18038	73.8627	22907	6383	26.1373	1488	Q3	-16150
	Tenova I2S	310	24375	229	73.871	22906	81	26.129	1489	Q3	1469
	Institute of Polymers Bulgarian Academy of Sciences	1910	21684	1411	73.8743	22905	499	26.1257	1490	Q3	-1221
	Institut de Biochimie et Génétique Cellulaires	4666	16409	3447	73.8748	22904	1219	26.1252	1491	Q3	-6495
	Universidade Federal de Alagoas	7937	12841	5864	73.8818	22903	2073	26.1182	1492	Q3	-10062
	Fetzpahs Consulting	2248	20894	1661	73.8879	22902	587	26.1121	1493	Q3	-2008
	Jinggangshan University	14391	9197	10636	73.9073	22901	3755	26.0927	1494	Q3	-13704
	Center for Astrophysics & Space Sciences	38770	5115	28655	73.9102	22900	10115	26.0898	1495	Q3	-17785
	Institut für Pharmakologie und Toxikologie der Bundeswehr	13782	9423	10189	73.9298	22899	3593	26.0702	1496	Q3	-13476
	Rutgers University–Camden	7658	13083	5662	73.9358	22898	1996	26.0642	1497	Q3	-9815
	Universite d'Artois	22886	7036	16921	73.936	22897	5965	26.064	1498	Q3	-15861
	Max Planck Institute for Solar System Research	99631	2728	73665	73.9378	22896	25966	26.0622	1499	Q3	-20168
	National Institute of Technology Karnataka	4862	16132	3595	73.9408	22895	1267	26.0592	1500	Q3	-6763
	Roumen Tsanev Institute of Molecular Biology, Bulgarian Academy of Sciences	2484	20359	1837	73.9533	22894	647	26.0467	1501	Q3	-2535
	Główny Instytut Górnictwa	4573	16570	3382	73.9558	22893	1191	26.0442	1502	Q3	-6323
	University of Education	13226	9658	9783	73.9679	22892	3443	26.0321	1503	Q3	-13234
	Reasoning Research Institute	2766	19765	2046	73.9696	22891	720	26.0304	1504	Q3	-3126
	Technická Univerzita v Liberci	5901	14787	4365	73.9705	22890	1536	26.0295	1505	Q3	-8103
	Rutherford Appleton Laboratory	164032	1902	121337	73.9715	22889	42695	26.0285	1506	Q3	-20987
	Université de Gabès	4955	15970	3666	73.9859	22888	1289	26.0141	1507	Q3	-6918
	First Affiliated Hospital of Jinan University	3570	18213	2642	74.0056	22887	928	25.9944	1508	Q3	-4674
	Claire M. Lathers, LLC	1693	22159	1253	74.0106	22886	440	25.9894	1509	Q3	-727
	Naval Air Systems Command	3834	17728	2838	74.0219	22885	996	25.9781	1510	Q3	-5157
	Bradford Institute for Health Research	12555	9974	9294	74.0263	22884	3261	25.9737	1511	Q3	-12910
	AARA Research Center	8309	12530	6151	74.0282	22883	2158	25.9718	1512	Q3	-10353
	Ho Chi Minh City University of Technology - HUTECH	24062	6831	17814	74.0337	22882	6248	25.9663	1513	Q3	-16051
	European Regional Centre for Ecohydrology of the Polish Academy of Sciences	4276	17026	3166	74.0412	22881	1110	25.9588	1514	Q3	-5855
	Pushkov Institute of Terrestrial Magnetism, Ionosphere and Radiowave Propagation, Russian Academy of Sciences	9261	11828	6857	74.0417	22880	2404	25.9583	1515	Q3	-11052
	Immun-Onkologisches Zentrum Köln	10960	10778	8115	74.042	22879	2845	25.958	1516	Q3	-12101
	Centre for Cognitive Neuroscience	4165	17211	3084	74.0456	22878	1081	25.9544	1517	Q3	-5667
	Dalian Ocean University	11028	10742	8167	74.0569	22877	2861	25.9431	1518	Q3	-12135
	NSF's NOIRLab	21698	7265	16070	74.0621	22876	5628	25.9379	1519	Q3	-15611
	Eastern Illinois University	3505	18325	2596	74.0656	22875	909	25.9344	1520	Q3	-4550
	Lefke Avrupa Üniversitesi	5261	15583	3897	74.0734	22874	1364	25.9266	1521	Q3	-7291
	Telefonaktiebolaget LM Ericsson	1138	23372	843	74.0773	22873	295	25.9227	1522	Q3	499
	Faculté des Sciences Aïn Chock	2813	19668	2084	74.0846	22872	729	25.9154	1523	Q3	-3204
	Laboratoire des Sciences du Numérique de Nantes	25187	6630	18660	74.0858	22871	6527	25.9142	1524	Q3	-16241
	Gemeinschaftskrankenhaus Havelhöhe	2601	20110	1927	74.0869	22870	674	25.9131	1525	Q3	-2760
	Università degli Studi di Reggio Calabria	42227	4855	31286	74.09	22869	10941	25.91	1526	Q3	-18014
	Bo & Associates Inc.	3432	18464	2543	74.0967	22868	889	25.9033	1527	Q3	-4404
	IrsiCaixa AIDS Research Institute	8263	12566	6123	74.1014	22867	2140	25.8986	1528	Q3	-10301
	Shaoguan University	6098	14584	4519	74.1063	22866	1579	25.8937	1529	Q3	-8282
	Tartu Ülikooli Genoomika Instituut	92588	2877	68619	74.1122	22865	23969	25.8878	1530	Q3	-19988
	Academia Sinica, Institute of Astronomy and Astrophysics	59338	3871	43980	74.1178	22864	15358	25.8822	1531	Q3	-18993
	RPTU Kaiserslautern-Landau, Department of Computer Science	2384	20576	1767	74.1191	22863	617	25.8809	1532	Q3	-2287
	Collaborations Pharmaceuticals, Inc.	16329	8567	12103	74.1197	22862	4226	25.8803	1533	Q3	-14295
	MoreData! Inc.	8494	12379	6296	74.1229	22861	2198	25.8771	1534	Q3	-10482
	Universidad Autónoma del Estado de Morelos	3887	17635	2882	74.1446	22860	1005	25.8554	1535	Q3	-5225
	Ratbay Myrzakulov Eurasian International Centre for Theoretical Physics	7241	13461	5369	74.1472	22859	1872	25.8528	1536	Q3	-9398
	Hellenic Centre for Marine Research	20675	7479	15330	74.1475	22858	5345	25.8525	1537	Q3	-15379
	University of Naples	998	23662	740	74.1483	22857	258	25.8517	1538	Q3	805
	Instituto Argentino de Nivologia, Glaciologia y Ciencias Ambientales	9923	11404	7358	74.151	22856	2565	25.849	1539	Q3	-11452
	Ahsanullah University of Science and Technology	5649	15112	4189	74.1547	22855	1460	25.8453	1540	Q3	-7743
	Boreskov Institute of Catalysis SB RAS	70994	3436	52648	74.1584	22854	18346	25.8416	1541	Q3	-19418
	Xiamen University of Technology	5314	15519	3941	74.1626	22853	1373	25.8374	1542	Q3	-7334
	Instituto de Investigación de Enfermedades Raras​	4496	16678	3335	74.177	22852	1161	25.823	1543	Q3	-6174
	Exotic and Vector-Borne Diseases	4028	17418	2988	74.1807	22851	1040	25.8193	1544	Q3	-5433
	Jolyon Mitchell Inhaler Consulting Services Inc.	2514	20293	1865	74.1846	22850	649	25.8154	1545	Q3	-2557
	Modelway Srl	3886	17639	2883	74.1894	22849	1003	25.8106	1546	Q3	-5210
	Bertoft Solutions	5929	14750	4399	74.1946	22848	1530	25.8054	1547	Q3	-8098
	San Diego Supercomputer Center	40503	4989	30053	74.1994	22847	10450	25.8006	1548	Q3	-17858
	St Petersburg National Research Academic University of the Russian Academy of Sciences	12909	9810	9579	74.204	22846	3330	25.796	1549	Q3	-13036
	Bülent Ecevit University	6536	14139	4850	74.2044	22845	1686	25.7956	1550	Q3	-8706
	Vignans Foundation for Science Technology and Research University	3885	17641	2883	74.2085	22844	1002	25.7915	1551	Q3	-5203
	Uniwersytet Kardynala Stefana Wyszynskiego w Warszawie	7903	12870	5865	74.2123	22843	2038	25.7877	1552	Q3	-9973
	Observatoire Astronomique de Strasbourg	17982	8118	13346	74.2187	22842	4636	25.7813	1553	Q3	-14724
	Syntek Technologies	13017	9756	9662	74.226	22841	3355	25.774	1554	Q3	-13085
	University of the Punjab	42116	4866	31263	74.2307	22840	10853	25.7693	1555	Q3	-17974
	Russian Academy of Sciences	98440	2758	73073	74.231	22839	25367	25.769	1556	Q3	-20081
	Shanxi Agricultural University	20205	7581	15000	74.239	22838	5205	25.761	1557	Q3	-15257
	Arup Group Limited	7281	13419	5406	74.248	22837	1875	25.752	1558	Q3	-9418
	Zewail City of Science and Technology	11925	10265	8855	74.2558	22836	3070	25.7442	1559	Q3	-12571
	Shubnikov Institute of Crystallography, Russian Academy of Sciences	35882	5371	26646	74.2601	22835	9236	25.7399	1560	Q3	-17464
	Congenital Heart Center	24326	6777	18065	74.2621	22834	6261	25.7379	1561	Q3	-16057
	Marine Wildlife Veterinary Care and Research Center	3769	17846	2799	74.2637	22833	970	25.7363	1562	Q3	-4987
	Institute of Electronics Bulgarian Academy of Sciences	3420	18485	2540	74.269	22832	880	25.731	1563	Q3	-4347
	RF Microtech	3712	17955	2757	74.2726	22831	955	25.7274	1564	Q3	-4876
	Institute of Electrical Engineering Slovak Academy of Sciences	9464	11691	7030	74.2815	22830	2434	25.7185	1565	Q3	-11139
	Instituto Politécnico de Viseu	2699	19909	2005	74.2868	22829	694	25.7132	1566	Q3	-2920
	Institute for Dynamics of Geospheres, Russian Academy of Sciences	8183	12628	6079	74.2882	22828	2104	25.7118	1567	Q3	-10200
	Laboratori Nazionali di Legnaro	1833	21864	1362	74.3044	22827	471	25.6956	1568	Q3	-963
	Canadian National Collection of Insects, Arachnids and Nematodes	7657	13084	5690	74.3111	22826	1967	25.6889	1569	Q3	-9742
	Trusted Space Inc	1495	22597	1111	74.3144	22825	384	25.6856	1570	Q3	-228
	Korean Association of Health Promotion	8266	12562	6143	74.3165	22824	2123	25.6835	1571	Q3	-10262
	Institute of Semiconductor Physics, Siberian Branch, Russian Academy of Sciences	2535	20245	1884	74.3195	22823	651	25.6805	1572	Q3	-2578
	IC Independent Consulting	2170	21082	1613	74.3318	22822	557	25.6682	1573	Q3	-1740
	Onkoderma-Clinic for Dermatology	2096	21267	1558	74.3321	22821	538	25.6679	1574	Q3	-1554
	GF3 Consultancy LLC	10092	11293	7502	74.3361	22820	2590	25.6639	1575	Q3	-11527
	Diversité, Adaptation et Développement des Plantes	14143	9283	10515	74.3477	22819	3628	25.6523	1576	Q3	-13536
	Jubail Industrial College	1486	22626	1105	74.3607	22818	381	25.6393	1577	Q3	-192
	Dyal Singh College	3561	18230	2648	74.3611	22817	913	25.6389	1578	Q3	-4587
	Consorzio Nazionale Interuniversitario per le Telecomunicazioni	18321	8035	13625	74.3682	22816	4696	25.6318	1579	Q3	-14781
	Institute of Geology of Ore Deposits, Petrography, Mineralogy and Geochemistry, RAS	3293	18738	2449	74.3699	22815	844	25.6301	1580	Q3	-4077
	Laboratoire Interuniversitaire des Systèmes Atmosphériques (LISA) - UMR 7583	5479	15312	4075	74.3749	22814	1404	25.6251	1581	Q3	-7502
	Tennessee State University	30217	5899	22474	74.3754	22813	7743	25.6246	1582	Q3	-16914
	CSIR-Structural Engineering Research Centre	1245	23131	926	74.3775	22812	319	25.6225	1583	Q3	319
	Instituto Superior de Engenharia do Porto	31472	5778	23411	74.3868	22811	8061	25.6132	1584	Q3	-17033
	Peking University People's Hospital	36245	5338	26962	74.3882	22810	9283	25.6118	1585	Q3	-17472
	CSIC-UVA - Instituto de Biologia y Genetica Molecular (IBGM)	8364	12481	6222	74.3902	22809	2142	25.6098	1586	Q3	-10328
	Combustion Devices Branch	832	23936	619	74.399	22808	213	25.601	1587	Q3	1128
	Institute of Astronomy of the Russian Academy of Sciences	3782	17827	2814	74.4051	22807	968	25.5949	1588	Q3	-4980
	Gottfried Wilhelm Leibniz Universität Hannover	878560	467	653698	74.4056	22806	224862	25.5944	1589	Q3	-22339
	Physical Research Laboratory India	21010	7419	15633	74.4074	22805	5377	25.5926	1590	Q3	-15386
	College of Energy Engineering, Zhejiang University	5580	15191	4152	74.4086	22804	1428	25.5914	1591	Q3	-7613
	Fonctions Optiques pour les Technologies de l'Information	2642	20033	1966	74.4133	22803	676	25.5867	1592	Q3	-2770
	CSIC - Instituto de Acuicultura de Torre de la Sal (IATS)	16689	8465	12420	74.4203	22802	4269	25.5797	1593	Q3	-14337
	Onassis Cardiac Surgery Centre	7741	13007	5761	74.4219	22801	1980	25.5781	1594	Q3	-9794
	Department of Clinical and Community Sciences	5998	14673	4464	74.4248	22800	1534	25.5752	1595	Q3	-8127
	Islamic World Academy of Sciences (IAS)	1776	21982	1322	74.4369	22799	454	25.5631	1596	Q3	-817
	Nanotechnology Research Center	8861	12114	6596	74.4386	22798	2265	25.5614	1597	Q3	-10684
	Eastern Mediterranean University	24567	6733	18288	74.4413	22797	6279	25.5587	1598	Q3	-16064
	Westerdijk Fungal Biodiversity Institute - KNAW	162008	1921	120603	74.4426	22796	41405	25.5574	1599	Q3	-20875
	University of Southern Denmark, Sønderborg	19527	7744	14538	74.4508	22795	4989	25.5492	1600	Q3	-15051
	Shahrood University of Technology	45199	4650	33651	74.4508	22794	11548	25.5492	1601	Q3	-18144
	NASA Johnson Space Center	89718	2949	66797	74.4522	22793	22921	25.5478	1602	Q3	-19844
	Laboratoire de Physique des Lasers, Atomes et Molécules (PhLam)	12767	9874	9506	74.4576	22792	3261	25.5424	1603	Q3	-12918
	Osipyan Institute of Solid State Physics RAS (ISSP RAS)	29851	5949	22227	74.4598	22791	7624	25.5402	1604	Q3	-16842
	Bioénergétique et Ingénierie des Protéines	26542	6424	19764	74.4631	22790	6778	25.5369	1605	Q3	-16366
	Ludwik Rydygier Collegium Medicum in Bydgoszcz	6759	13940	5033	74.4637	22789	1726	25.5363	1606	Q3	-8849
	Le Laboratoire Angevin de Recherche en Ingénierie des Systèmes	3372	18578	2511	74.4662	22788	861	25.5338	1607	Q3	-4210
	Yangtze University	7590	13144	5652	74.4664	22787	1938	25.5336	1608	Q3	-9643
	College of Nuclear Science and Technology, Beijing Normal University	4503	16667	3354	74.4837	22786	1149	25.5163	1609	Q3	-6119
	GlaxoSmithKline plc, Spain	4543	16621	3384	74.4882	22785	1159	25.5118	1610	Q3	-6164
	Gemelli Isola	5091	15787	3793	74.504	22784	1298	25.496	1611	Q3	-6997
	Ecologie des Forêts Méditerranéennes (URFM)	11246	10628	8379	74.5065	22783	2867	25.4935	1612	Q3	-12155
	Governing Board of Chinese Academy of Engineering	1542	22501	1149	74.5136	22782	393	25.4864	1613	Q3	-281
	Max Planck Institute of Geoanthropology	2049	21373	1527	74.5242	22781	522	25.4758	1614	Q3	-1408
	National Institute of Technical Teachers Training & Research	8551	12336	6373	74.5293	22780	2178	25.4707	1615	Q3	-10444
	Shah Abdul Latif University	1759	22014	1311	74.531	22779	448	25.469	1616	Q3	-765
	Universitatea de Vest din Timișoara	12122	10171	9037	74.5504	22778	3085	25.4496	1617	Q3	-12607
	Presidency University Bangalore	727	24103	542	74.553	22777	185	25.447	1618	Q3	1326
	Hubei University for Nationalities	5463	15332	4073	74.5561	22776	1390	25.4439	1619	Q3	-7444
	Sanjivani College of Engineering, Kopargaon	1584	22405	1181	74.5581	22775	403	25.4419	1620	Q3	-370
	Japanese Red Cross Saitama Hospital	6235	14426	4649	74.563	22774	1586	25.437	1621	Q3	-8348
	Institute of Inorganic Chemistry of the Czech Academy of Sciences	11979	10234	8932	74.5638	22773	3047	25.4362	1622	Q3	-12539
	Universidade Federal do Rio Grande	25173	6631	18770	74.564	22772	6403	25.436	1623	Q3	-16141
	HNO-Abteilung	692	24144	516	74.5665	22771	176	25.4335	1624	Q3	1373
	Southwest Petroleum University China	54691	4095	40782	74.568	22770	13909	25.432	1625	Q3	-18675
	China Building Materials Academy	3646	18074	2719	74.5749	22769	927	25.4251	1626	Q3	-4695
	Graduate School of Pharmacy	3474	18386	2591	74.5826	22768	883	25.4174	1627	Q3	-4382
	Thang Long University	4623	16482	3448	74.5836	22767	1175	25.4164	1628	Q3	-6285
	Gustavus Adolphus College	4168	17206	3109	74.5921	22766	1059	25.4079	1629	Q3	-5560
	Sichuan University of Science & Engineering	3696	17982	2757	74.5942	22765	939	25.4058	1630	Q3	-4783
	Islamic Azad University, North Tehran Branch	3031	19196	2261	74.5958	22764	770	25.4042	1631	Q3	-3568
	Njala University	8154	12650	6083	74.6014	22763	2071	25.3986	1632	Q3	-10113
	Cancer Research Institute of Slovak Academy of Sciences	2544	20225	1898	74.6069	22762	646	25.3931	1633	Q3	-2537
	Teledyne Flir Llc	17190	8333	12825	74.6073	22761	4365	25.3927	1634	Q3	-14428
	University of Toronto Centre for the Study of Pain	15483	8826	11552	74.6109	22760	3931	25.3891	1635	Q3	-13934
	Sir Robert Hadfield Building	2790	19714	2082	74.6237	22759	708	25.3763	1636	Q3	-3045
	Kwangwoon University	39406	5072	29407	74.6257	22758	9999	25.3743	1637	Q3	-17686
	Universidad de las Americas	5341	15480	3986	74.6302	22757	1355	25.3698	1638	Q3	-7277
	Pharmaleads	8641	12270	6449	74.6326	22756	2192	25.3674	1639	Q3	-10486
	Al Qassim University	17398	8282	12985	74.635	22755	4413	25.365	1640	Q3	-14473
	Sensor Signal and Information Processing (SenSIP) Center	9996	11350	7461	74.6399	22754	2535	25.3601	1641	Q3	-11404
	Graduate School of Fisheries and Environmental Sciences	19250	7807	14370	74.6494	22753	4880	25.3506	1642	Q3	-14946
	University of the Philippines Diliman	1002	23653	748	74.6507	22752	254	25.3493	1643	Q3	901
	COMSATS Institute of Information Technology Lahore	18013	8108	13447	74.6516	22751	4566	25.3484	1644	Q3	-14643
	KB One Health LLC	6167	14508	4604	74.6554	22750	1563	25.3446	1645	Q3	-8242
	University of Tehran	366071	1014	273292	74.6555	22749	92779	25.3445	1646	Q3	-21735
	Stazione Zoologica Anton Dohrn	23653	6890	17659	74.6586	22748	5994	25.3414	1647	Q3	-15858
	Japan Women's University	24400	6762	18217	74.6598	22747	6183	25.3402	1648	Q3	-15985
	Panskura Banamali College	1496	22594	1117	74.6658	22746	379	25.3342	1649	Q3	-152
	Institute of Geotechnics Slovak Academy of Sciences	8804	12149	6574	74.6706	22745	2230	25.3294	1650	Q3	-10596
	IIT-CNR	1974	21535	1474	74.6707	22744	500	25.3293	1651	Q3	-1209
	University of North Carolina-Pembroke	10792	10872	8059	74.6757	22743	2733	25.3243	1652	Q3	-11871
	Laboratoire Interuniversitaire de Biologie de la Motricité	7760	12986	5795	74.6778	22742	1965	25.3222	1653	Q3	-9756
	University of Hafr Al-Batin	8570	12322	6400	74.6791	22741	2170	25.3209	1654	Q3	-10419
	Awareness Center, Roskilde	3195	18901	2386	74.6792	22740	809	25.3208	1655	Q3	-3839
	Plazi	1904	21693	1422	74.6849	22739	482	25.3151	1656	Q3	-1046
	Pastoralisme Conseil	6558	14109	4898	74.6874	22738	1660	25.3126	1657	Q3	-8629
	Cambrian Technologies Inc.	2434	20467	1818	74.6919	22737	616	25.3081	1658	Q3	-2270
	Laboratoire CNRS Laboratoire d'Excellence Dynamiques Éco-Évolutives Des Maladies Infectieuses	7002	13700	5230	74.6929	22736	1772	25.3071	1659	Q3	-9036
	Middle East Technical University (METU)	254955	1334	190434	74.6932	22735	64521	25.3068	1660	Q3	-21401
	Texas A&M University-San Antonio	4052	17390	3027	74.7038	22734	1025	25.2962	1661	Q3	-5344
	University Hawaii Institute for Astronomy	317934	1134	237523	74.7083	22733	80411	25.2917	1662	Q3	-21599
	Representative of Life Chemicals Inc. in Ukraine	3693	17986	2759	74.7089	22732	934	25.2911	1663	Q3	-4746
	Umm Al-Qura University	17967	8123	13423	74.7092	22731	4544	25.2908	1664	Q3	-14608
	CSIC - Instituto de Estructura de la Materia (IEM)	30644	5860	22894	74.7096	22730	7750	25.2904	1665	Q3	-16870
	RIKEN Center for Advanced Photonics	35904	5369	26832	74.7326	22729	9072	25.2674	1666	Q3	-17360
	Key Laboratory of Vibration and Control of Aero-propulsion System (Northeastern University), Ministry of Education	2474	20388	1849	74.7373	22728	625	25.2627	1667	Q3	-2340
	Police General Hospital	2039	21405	1524	74.7425	22727	515	25.2575	1668	Q3	-1322
	Islamic Azad University, Karaj Branch	1473	22644	1101	74.7454	22726	372	25.2546	1669	Q3	-82
	Saudi Center for Theoretical Physics	2265	20847	1693	74.7461	22725	572	25.2539	1670	Q3	-1878
	Banpil Photonics, Inc.	2966	19328	2217	74.7471	22724	749	25.2529	1671	Q3	-3396
	Laboratoire Français du Fractionnement et des Biotechnologies	6055	14626	4526	74.7481	22723	1529	25.2519	1672	Q3	-8097
	Remedika	2602	20106	1945	74.7502	22722	657	25.2498	1673	Q3	-2616
	Nuclear Medicine Research Center	4226	17114	3159	74.7515	22721	1067	25.2485	1674	Q3	-5607
	Equine Science Center	3153	18978	2357	74.7542	22720	796	25.2458	1675	Q3	-3742
	The University of Hong Kong, State Key Laboratory of Brain and Cognitive Sciences	20182	7587	15087	74.7547	22719	5095	25.2453	1676	Q3	-15132
	ARC Centre of Excellence for All-sky Astrophysics	20900	7430	15624	74.756	22718	5276	25.244	1677	Q3	-15288
	Georgia Aquarium	5713	15010	4271	74.7593	22717	1442	25.2407	1678	Q3	-7707
	Integrated Dynamic Electron Solutions	3400	18520	2542	74.7647	22716	858	25.2353	1679	Q3	-4196
	Centre D'Etudes Nordiques, Rimouski	15039	8972	11245	74.7723	22715	3794	25.2277	1680	Q3	-13743
	Concordia Institute for Information Systems Engineering	23224	6969	17366	74.7761	22714	5858	25.2239	1681	Q3	-15745
	Sana'a University	3465	18404	2591	74.7763	22713	874	25.2237	1682	Q3	-4309
	Swiss Lung Association	9403	11740	7032	74.7846	22712	2371	25.2154	1683	Q3	-10972
	Institut Pasteur de Madagascar	10852	10839	8116	74.7881	22711	2736	25.2119	1684	Q3	-11872
	Photon Engineering, LLC	2417	20495	1808	74.8035	22710	609	25.1965	1685	Q3	-2215
	Institute of Experimental Pharmacology Slovak Academy of Sciences	6836	13856	5114	74.8098	22709	1722	25.1902	1686	Q3	-8853
	ANSES Maisons-Alfort Laboratory for Animal Health	7503	13224	5613	74.8101	22708	1890	25.1899	1687	Q3	-9484
	Institute for Perception	1676	22193	1254	74.821	22707	422	25.179	1688	Q3	-514
	Global Catastrophic Risk Institute	866	23884	648	74.8268	22706	218	25.1732	1689	Q3	1178
	Gulf Coast Research Laboratory	14032	9325	10501	74.8361	22705	3531	25.1639	1690	Q3	-13380
	Universidad Nacional del Comahue	2039	21405	1526	74.8406	22704	513	25.1594	1691	Q3	-1299
	Universidad de Valladolid	112365	2500	84108	74.8525	22703	28257	25.1475	1692	Q3	-20203
	Tomsk State University	57076	3983	42723	74.8528	22702	14353	25.1472	1693	Q3	-18719
	Auckland Bioengineering Institute	42307	4851	31670	74.8576	22701	10637	25.1424	1694	Q3	-17850
	Bone Research Laboratory	5668	15073	4243	74.8589	22700	1425	25.1411	1695	Q3	-7627
	Islamic Azad University, Science and Research Branch	15206	8913	11384	74.8652	22699	3822	25.1348	1696	Q3	-13786
	Vector Magnetic Characteristic Technical Laboratory	2602	20106	1948	74.8655	22698	654	25.1345	1697	Q3	-2592
	EX Scientific Consultants	1317	22984	986	74.8671	22697	331	25.1329	1698	Q3	287
	Yantai University	6101	14581	4568	74.873	22696	1533	25.127	1699	Q3	-8115
	Innovation Laboratory, Inc., The	1282	23068	960	74.883	22695	322	25.117	1700	Q3	373
	Istituto Diagnostico Varelli	4927	16023	3690	74.8934	22694	1237	25.1066	1701	Q3	-6671
	Universidade Federal de Sao Joao del-Rei	3394	18533	2542	74.8969	22693	852	25.1031	1702	Q3	-4160
	Chulalongkorn Business School	1490	22615	1116	74.8993	22692	374	25.1007	1703	Q3	-77
	Debreceni Egyetem	48199	4449	36103	74.904	22691	12096	25.096	1704	Q3	-18242
	Escuela de Medicina y Ciencias de la Salud TecSalud	4025	17422	3015	74.9068	22690	1010	25.0932	1705	Q3	-5268
	Quaid-i-Azam University	229391	1455	171849	74.9153	22689	57542	25.0847	1706	Q3	-21234
	Szegedi Tudományegyetem (SZTE)	204729	1597	153380	74.9186	22688	51349	25.0814	1707	Q3	-21091
	Department of Polymer Chemistry	65137	3635	48809	74.9328	22687	16328	25.0672	1708	Q3	-19052
	Systems & Technology Research	2286	20802	1713	74.9344	22686	573	25.0656	1709	Q3	-1884
	Fraunhofer Institute for Integrated Circuits IIS	1173	23290	879	74.9361	22685	294	25.0639	1710	Q3	605
	ChiTek-i As	830	23940	622	74.9398	22684	208	25.0602	1711	Q3	1256
	Environmental Laboratory	4333	16924	3248	74.9596	22683	1085	25.0404	1712	Q3	-5759
	VMRD, Inc.	8872	12105	6651	74.9662	22682	2221	25.0338	1713	Q3	-10577
	Nantong University	48801	4413	36585	74.9677	22681	12216	25.0323	1714	Q3	-18268
	Visvesvaraya National Institute of Technology, Nagpur	12021	10217	9012	74.9688	22680	3009	25.0312	1715	Q3	-12463
	Graduate School of Medicine and Pharmaceutical Sciences	11887	10285	8912	74.9727	22679	2975	25.0273	1716	Q3	-12394
	HQS Quantum Simulations GmbH	2226	20950	1669	74.9775	22678	557	25.0225	1717	Q3	-1728
	The University of Louisiana Monroe	15706	8764	11777	74.9841	22677	3929	25.0159	1718	Q3	-13913
	Zhejiang University of Science and Technology	1583	22407	1187	74.9842	22676	396	25.0158	1719	Q3	-269
	University of Dschang	14028	9327	10520	74.9929	22675	3508	25.0071	1720	Q3	-13348
	Leibniz-Institute of Freshwater Ecology and Inland Fisheries	26329	6459	19746	74.9972	22674	6583	25.0028	1721	Q3	-16215
	Senckenberg Centre for Human Evolution and Palaeoenvironment	15315	8878	11487	75.0049	22673	3828	24.9951	1722	Q4	-13795
	Tribology	2561	20180	1921	75.0098	22672	640	24.9902	1723	Q4	-2492
	Oklahoma State University Center for Health Sciences	4272	17035	3205	75.0234	22671	1067	24.9766	1724	Q4	-5636
	Konoshima Chemical Co. Ltd.	7992	12780	5996	75.025	22670	1996	24.975	1725	Q4	-9890
	Vienna University of Technology, Institute for Theoretical Physics	14984	8988	11242	75.0267	22669	3742	24.9733	1726	Q4	-13681
	Universidad de Mendoza	6355	14303	4768	75.0275	22668	1587	24.9725	1727	Q4	-8365
	The University of Kitakyushu	22793	7052	17102	75.0318	22667	5691	24.9682	1728	Q4	-15615
	Fukui Institute for Fundamental Chemistry	33773	5558	25341	75.0333	22666	8432	24.9667	1729	Q4	-17108
	Kotel'nikov Institute of Radio Engineering and Electronics of Russian Academy of Sciences, Ulyanovsk Branch	1967	21555	1476	75.0381	22665	491	24.9619	1730	Q4	-1110
	New York State Museum	4331	16929	3250	75.0404	22664	1081	24.9596	1731	Q4	-5735
	Técnico Lisboa	1639	22285	1230	75.0458	22663	409	24.9542	1732	Q4	-378
	Gulbarga University	4505	16665	3381	75.0499	22662	1124	24.9501	1733	Q4	-5997
	Chittagong University of Engineering and Technology	1864	21777	1399	75.0536	22661	465	24.9464	1734	Q4	-884
	Boston Psychoanalytic Society and Institute	1856	21801	1393	75.0539	22660	463	24.9461	1735	Q4	-859
	Inner Mongolia University of Science and Technology	9120	11926	6845	75.0548	22659	2275	24.9452	1736	Q4	-10733
	Institute of Scientific Instruments of the Academy of Sciences of the Czech Republic	13463	9550	10105	75.0576	22658	3358	24.9424	1737	Q4	-13108
	High Energy Accelerator Research Organization, Institute of Particle and Nuclear Physics	25163	6632	18891	75.0745	22657	6272	24.9255	1738	Q4	-16025
	Pomeranian Medical University in Szczecin	63355	3707	47564	75.0754	22656	15791	24.9246	1739	Q4	-18949
	Rossdale & Partners	4590	16538	3446	75.0763	22655	1144	24.9237	1740	Q4	-6117
	Toyo Gosei Co., Ltd	3528	18285	2649	75.085	22654	879	24.915	1741	Q4	-4369
	2 Circle Inc	1722	22096	1293	75.0871	22653	429	24.9129	1742	Q4	-557
	Université de Yaoundé I	9003	12010	6761	75.0972	22652	2242	24.9028	1743	Q4	-10642
	Samoncho Dermatological Clinic	14961	8998	11236	75.1019	22651	3725	24.8981	1744	Q4	-13653
	Statistical and Genomic Epidemiology Laboratory, School of Biomedical Sciences, Faculty of Health, Centre for Genomics and Personalised Health, Queensland University of Technology	43045	4805	32334	75.1167	22650	10711	24.8833	1745	Q4	-17845
	Department of Structures for Engineering and Architecture	3964	17509	2978	75.1261	22649	986	24.8739	1746	Q4	-5140
	Open University of Israel	23217	6970	17444	75.1346	22648	5773	24.8654	1747	Q4	-15678
	Taras Shevchenko National University of Kyiv	7582	13151	5697	75.1385	22647	1885	24.8615	1748	Q4	-9496
	Instituto de Ecología, Genética y Evolución de Buenos Aires (IEGEBA)	3552	18246	2669	75.1408	22646	883	24.8592	1749	Q4	-4400
	Laboratoire Ondes et Matière d’Aquitaine	7332	13367	5511	75.1637	22645	1821	24.8363	1750	Q4	-9278
	Centre for Antarctic Plant Ecology and Diversity	1458	22685	1096	75.1715	22644	362	24.8285	1751	Q4	41
	Centre for Environmental & Molecular Algal Research	7937	12841	5967	75.1795	22643	1970	24.8205	1752	Q4	-9802
	Unité Mixte de Recherche Chimie de la Matière Complexe	14266	9237	10726	75.1858	22642	3540	24.8142	1753	Q4	-13405
	Space Science and Engineering Division	86669	3015	65170	75.1941	22641	21499	24.8059	1754	Q4	-19626
	Universidad Juárez del Estado de Durango	2149	21143	1616	75.1978	22640	533	24.8022	1755	Q4	-1497
	Instytut Fizjologii i Patologii Słuchu, Warszawa	4747	16307	3570	75.2054	22639	1177	24.7946	1756	Q4	-6332
	OVE Service GmbH	2432	20472	1829	75.2056	22638	603	24.7944	1757	Q4	-2166
	Baltic Sea Research Warnemünde	6309	14343	4745	75.21	22637	1564	24.79	1758	Q4	-8294
	Arizona Optical Metrology	5092	15785	3830	75.216	22636	1262	24.784	1759	Q4	-6851
	The Science Academy	14906	9011	11212	75.218	22635	3694	24.782	1760	Q4	-13624
	Rhodes University	86970	3007	65419	75.2202	22634	21551	24.7798	1761	Q4	-19627
	NSW Primary Industries	3580	18202	2693	75.2235	22633	887	24.7765	1762	Q4	-4431
	Research Center for Immunodeficiencies	32975	5626	24806	75.2267	22632	8169	24.7733	1763	Q4	-17006
	The Open University of Japan	53078	4169	39931	75.2308	22631	13147	24.7692	1764	Q4	-18462
	Open Innovation Center	2770	19754	2084	75.2347	22630	686	24.7653	1765	Q4	-2876
	Emerging Measurements	2302	20770	1732	75.2389	22629	570	24.7611	1766	Q4	-1859
	École Militaire Polytechnique	4294	17002	3231	75.2445	22628	1063	24.7555	1767	Q4	-5626
	Donders Centre for Cognition	18077	8096	13602	75.2448	22627	4475	24.7552	1768	Q4	-14531
	Molecular Materials Group	3939	17545	2964	75.2475	22626	975	24.7525	1769	Q4	-5081
	Università degli Studi di Salerno	416920	907	313765	75.2578	22625	103155	24.7422	1770	Q4	-21718
	Akita University	60223	3840	45327	75.2653	22624	14896	24.7347	1771	Q4	-18784
	National Institute of Technology, Sasebo College	13972	9343	10517	75.272	22623	3455	24.728	1772	Q4	-13280
	Instituto de Investigaciones en Fisicoquímica de Cordoba	3484	18362	2623	75.287	22622	861	24.713	1773	Q4	-4260
	Ilam University	5694	15045	4287	75.2898	22621	1407	24.7102	1774	Q4	-7576
	Hospital Regional Universitario Carlos Haya	41290	4932	31089	75.2943	22620	10201	24.7057	1775	Q4	-17688
	USDA ARS Soil Drainage Research Unit	8032	12750	6048	75.2988	22619	1984	24.7012	1776	Q4	-9869
	Manhattan College	5652	15105	4256	75.3008	22618	1396	24.6992	1777	Q4	-7513
	Matsuyama University	8296	12542	6247	75.3014	22617	2049	24.6986	1778	Q4	-10075
	North South University	5592	15175	4211	75.304	22616	1381	24.696	1779	Q4	-7441
	Fund for the Replacement of Animals in Medical Experiments	3365	18592	2534	75.3046	22615	831	24.6954	1780	Q4	-4023
	University of Warsaw, Institute of Informatics	7841	12923	5905	75.3093	22614	1936	24.6907	1781	Q4	-9691
	Centro de Investigação em Desporto, Saúde e Desenvolvimento Humano	8081	12710	6086	75.3125	22613	1995	24.6875	1782	Q4	-9903
	Univerza v Ljubljani	365360	1018	275200	75.323	22612	90160	24.677	1783	Q4	-21594
	International Institute of Tropical Agriculture	16504	8521	12432	75.3272	22611	4072	24.6728	1784	Q4	-14090
	St. Marien Hospital Vechta	2165	21097	1631	75.3349	22610	534	24.6651	1785	Q4	-1513
	Instituto Nacional de Pesquisas Espaciais	50130	4331	37767	75.3381	22609	12363	24.6619	1786	Q4	-18278
	University of Mysore	14121	9295	10639	75.3417	22608	3482	24.6583	1787	Q4	-13313
	NOAA Alaska Fisheries Science Center	11334	10586	8540	75.3485	22607	2794	24.6515	1788	Q4	-12021
	Institute of Advanced Study in Science and Technology India	4881	16099	3678	75.3534	22606	1203	24.6466	1789	Q4	-6507
	City of New York	5908	14777	4452	75.3555	22605	1456	24.6445	1790	Q4	-7828
	Medical Technology Research Center, Kermanshah University of Medical Sciences	6531	14144	4922	75.3637	22604	1609	24.6363	1791	Q4	-8460
	National Agricultural Research Center	1425	22754	1074	75.3684	22603	351	24.6316	1792	Q4	151
	Universidade Federal da Paraíba	62842	3730	47365	75.3716	22602	15477	24.6284	1793	Q4	-18872
	Clemenshospital Münster	5449	15343	4107	75.3716	22601	1342	24.6284	1794	Q4	-7258
	Universite de Haute Alsace	45323	4633	34161	75.3723	22600	11162	24.6277	1795	Q4	-17967
	Széchenyi István University	17644	8209	13300	75.3797	22599	4344	24.6203	1796	Q4	-14390
	National Institute of Public Health of Republic of Slovenia	1564	22445	1179	75.3836	22598	385	24.6164	1797	Q4	-153
	Trinity Laban Conservatoire of Music and Dance	1040	23582	784	75.3846	22597	256	24.6154	1798	Q4	985
	Catholica University of America	2621	20080	1976	75.3911	22596	645	24.6089	1799	Q4	-2516
	Universities Space Research Association	35597	5395	26837	75.3912	22595	8760	24.6088	1800	Q4	-17200
	Laboratorio de Estudios Cristalográficos	8953	12048	6750	75.3937	22594	2203	24.6063	1801	Q4	-10546
	Vidyasirimedhi Institute of Science and Technology	29095	6046	21936	75.3944	22593	7159	24.6056	1802	Q4	-16547
	Theiss Research	1646	22267	1241	75.3949	22592	405	24.6051	1803	Q4	-325
	LJR Consulting Services	8352	12495	6298	75.4071	22591	2054	24.5929	1804	Q4	-10096
	Shanghai Institute of Optics and Fine Mechanics Chinese Academy of Sciences	73591	3339	55493	75.4073	22590	18098	24.5927	1805	Q4	-19251
	Hamamatsu Photonics K.K.	9187	11877	6928	75.4109	22589	2259	24.5891	1806	Q4	-10712
	WasserCluster Lunz	11473	10516	8652	75.4118	22588	2821	24.5882	1807	Q4	-12072
	National Institute for Biotechnology and Genetic Engineering Pakistan	21415	7331	16150	75.4144	22587	5265	24.5856	1808	Q4	-15256
	BWH	62411	3742	47067	75.4146	22586	15344	24.5854	1809	Q4	-18844
	Carnegie Observatories	159181	1951	120046	75.4148	22585	39135	24.5852	1810	Q4	-20634
	Institute of Microbiology of the Academy of Sciences of the Czech Republic	21437	7322	16167	75.4163	22584	5270	24.5837	1811	Q4	-15262
	Illinois Natural History Survey	22025	7195	16611	75.4188	22583	5414	24.5812	1812	Q4	-15388
	Institute of Complexity Science and Big Data Technology	5004	15913	3774	75.4197	22582	1230	24.5803	1813	Q4	-6669
	Purdue University Fort Wayne	21798	7246	16440	75.4198	22581	5358	24.5802	1814	Q4	-15335
	University Campus Bio-medical	8625	12276	6505	75.4203	22580	2120	24.5797	1815	Q4	-10304
	Enikolopov Institute of Synthetic Polymeric Materials Russian Academy of Sciences	3141	19001	2369	75.4218	22579	772	24.5782	1816	Q4	-3578
	Lorestan University	6128	14545	4622	75.4243	22578	1506	24.5757	1817	Q4	-8033
	Japan National Institute of Information and Communications Technology	92186	2887	69531	75.4247	22577	22655	24.5753	1818	Q4	-19690
	Université de Tunis El Manar, Institut Supérieur des Technologies Médicales de Tunis	2108	21241	1590	75.4269	22576	518	24.5731	1819	Q4	-1335
	Universität Basel, Zoologisches Institut	9732	11522	7341	75.4316	22575	2391	24.5684	1820	Q4	-11053
	Hanseo University	8454	12410	6377	75.4317	22574	2077	24.5683	1821	Q4	-10164
	Urmia University	13644	9477	10292	75.4324	22573	3352	24.5676	1822	Q4	-13096
	National Optical Astronomy Observatory	86586	3018	65314	75.4325	22572	21272	24.5675	1823	Q4	-19554
	SKEMA Business School	2398	20541	1809	75.4379	22571	589	24.5621	1824	Q4	-2030
	Institute of Environmental Change & Society	8970	12028	6767	75.4404	22570	2203	24.5596	1825	Q4	-10542
	Fukuda Crystal Laboratory	15465	8832	11667	75.4413	22569	3798	24.5587	1826	Q4	-13737
	Saint Petersburg National Research University of Information Technologies, Mechanics and Optics University ITMO	38612	5122	29130	75.4429	22568	9482	24.5571	1827	Q4	-17446
	Institute for Photonics and Nanotechnologies, Rome	45538	4618	34356	75.4447	22567	11182	24.5553	1828	Q4	-17949
	LAPTH Laboratoire d'Annecy-Le-Vieux de Physique Theorique	27879	6201	21034	75.4475	22566	6845	24.5525	1829	Q4	-16365
	University of Warsaw, Laboratory of Quantum Chemistry	7268	13426	5484	75.454	22565	1784	24.546	1830	Q4	-9139
	Asia Pacific	1593	22384	1202	75.4551	22564	391	24.5449	1831	Q4	-180
	University of Guilan	47797	4474	36066	75.4566	22563	11731	24.5434	1832	Q4	-18089
	Laboratoire de Physique Théorique et Modélisation	8242	12581	6221	75.4793	22562	2021	24.5207	1833	Q4	-9981
	The Nuclear Safety Institute of the Russian Academy of Sciences	5083	15800	3837	75.4869	22561	1246	24.5131	1834	Q4	-6761
	Singapore Institute of Mental Health	17999	8116	13587	75.4875	22560	4412	24.5125	1835	Q4	-14444
	Museo Argentino de Ciencias Naturales Bernardino Rivadavia	13110	9704	9898	75.4996	22559	3212	24.5004	1836	Q4	-12855
	Fraunhofer-Zentrum für Hochtemperatur-Leichtbau HTL	2728	19848	2060	75.5132	22558	668	24.4868	1837	Q4	-2710
	CAS Key Laboratory of Crust-Mantle Materials and Environments	30890	5840	23329	75.5228	22557	7561	24.4772	1838	Q4	-16717
	Institute of Experimental Botany of the Academy of Sciences of the Czech Republic	46095	4580	34820	75.5396	22556	11275	24.4604	1839	Q4	-17976
	Flex Ltd.	1570	22435	1186	75.5414	22555	384	24.4586	1840	Q4	-120
	TerraData Environmetrics	1562	22454	1180	75.5442	22554	382	24.4558	1841	Q4	-100
	Centre for Ophthalmic Specialised Care (COS)	9278	11814	7009	75.5443	22553	2269	24.4557	1842	Q4	-10739
	Wiener Krankenanstaltenverbund	41784	4888	31566	75.5457	22552	10218	24.4543	1843	Q4	-17664
	University of Primorska	6650	14039	5024	75.5489	22551	1626	24.4511	1844	Q4	-8512
	Inha Technical College	728	24100	550	75.5495	22550	178	24.4505	1845	Q4	1550
	National Food Agency	6448	14214	4872	75.5583	22549	1576	24.4417	1846	Q4	-8335
	Institute of Spectroscopy, Russian Academy of Sciences	30454	5877	23016	75.5763	22548	7438	24.4237	1847	Q4	-16671
	European Spallation Source ERIC	18449	7997	13945	75.5868	22547	4504	24.4132	1848	Q4	-14550
	Shanghai Astronomical Observatory Chinese Academy of Sciences	14600	9125	11036	75.589	22546	3564	24.411	1849	Q4	-13421
	Key Laboratory of Safe Mining of Deep Metal Mines, Ministry of Education	16654	8476	12589	75.5914	22545	4065	24.4086	1850	Q4	-14069
	Atmospheric and Environmental Research, Inc.	4691	16370	3546	75.5916	22544	1145	24.4084	1851	Q4	-6174
	Kyoto University of Advanced Science	3589	18183	2713	75.5921	22543	876	24.4079	1852	Q4	-4360
	Federal University of Technology, Akure	21332	7345	16126	75.5953	22542	5206	24.4047	1853	Q4	-15197
	USA hCG Reference Service	6446	14219	4873	75.5973	22541	1573	24.4027	1854	Q4	-8322
	German National Academy of Sciences Leopoldina	9166	11889	6930	75.6055	22540	2236	24.3945	1855	Q4	-10651
	Independent Expert	9765	11507	7383	75.6068	22539	2382	24.3932	1856	Q4	-11032
	RS Microwave Company, Inc.	1111	23432	840	75.6076	22538	271	24.3924	1857	Q4	894
	Tecnológico de Monterrey, Querétaro	15552	8809	11759	75.6109	22537	3793	24.3891	1858	Q4	-13728
	Universidade Catolica de Pernambuco	6160	14518	4658	75.6169	22536	1502	24.3831	1859	Q4	-8018
	Institut de recherche sur les archéomatériaux - Centre Ernest-Babelon (IRAMAT-CEB)	2338	20673	1768	75.6202	22535	570	24.3798	1860	Q4	-1862
	Furukawa Electric Co., Ltd.	2987	19269	2259	75.6277	22534	728	24.3723	1861	Q4	-3265
	STI	7960	12817	6020	75.6281	22533	1940	24.3719	1862	Q4	-9716
	Yukawa Institute for Theoretical Physics	67461	3556	51020	75.6289	22532	16441	24.3711	1863	Q4	-18976
	Suwon University	6328	14325	4786	75.6321	22531	1542	24.3679	1864	Q4	-8206
	Universität Hamburg	1282856	324	970285	75.6348	22530	312571	24.3652	1865	Q4	-22206
	Universidad Favaloro	20165	7593	15252	75.636	22529	4913	24.364	1866	Q4	-14936
	Pharmaceutical Sciences Research Center MAZUMS	16415	8542	12416	75.6381	22528	3999	24.3619	1867	Q4	-13986
	Intarsia Optics	1170	23297	885	75.641	22527	285	24.359	1868	Q4	770
	Postgraduate Research Institute of Science, Technology, Environment and Medicine Limassol	4073	17358	3081	75.6445	22526	992	24.3555	1869	Q4	-5168
	University of Zululand	5141	15726	3889	75.6468	22525	1252	24.3532	1870	Q4	-6799
	Bourgas Prof. Assen Zlatarov University	5129	15742	3880	75.6483	22524	1249	24.3517	1871	Q4	-6782
	Laboratoire Interdisciplinaire de Physique	59437	3868	44967	75.6549	22523	14470	24.3451	1872	Q4	-18655
	Covestro AG	3903	17606	2953	75.6597	22522	950	24.3403	1873	Q4	-4916
	Yasouj University	37813	5187	28611	75.6645	22521	9202	24.3355	1874	Q4	-17334
	Tartu Ülikooli Keemia Instituut	48373	4437	36603	75.6682	22520	11770	24.3318	1875	Q4	-18083
	Gujarat Pollution Control Board	7860	12906	5948	75.6743	22519	1912	24.3257	1876	Q4	-9613
	Bisgaard Consulting	7708	13039	5833	75.6746	22518	1875	24.3254	1877	Q4	-9479
	Turku Brain and Mind Centeriin	6718	13972	5084	75.6773	22517	1634	24.3227	1878	Q4	-8545
	Center for Molecular Medicine and Immunology	12914	9806	9773	75.6776	22516	3141	24.3224	1879	Q4	-12710
	Clinique Tivoli-Ducos	4689	16371	3549	75.6878	22515	1140	24.3122	1880	Q4	-6144
	Future Farming Systems Research	2139	21164	1619	75.6896	22514	520	24.3104	1881	Q4	-1350
	Naval Air Warfare Center Aircraft Division	1775	21984	1344	75.7183	22513	431	24.2817	1882	Q4	-529
	Instituto de Pesquisas Energeticas e Nucleares, Sao Paulo	11264	10619	8529	75.7191	22512	2735	24.2809	1883	Q4	-11893
	Biomechanics Consulting and Research	6100	14582	4619	75.7213	22511	1481	24.2787	1884	Q4	-7929
	Volovoi Enterprises	2146	21148	1625	75.7223	22510	521	24.2777	1885	Q4	-1362
	Institute of Biochemistry and Biophysics of the Polish Academy of Sciences	14464	9171	10954	75.7329	22509	3510	24.2671	1886	Q4	-13338
	B.S.Abdur Rahman University	7583	13148	5743	75.7352	22508	1840	24.2648	1887	Q4	-9360
	Institute for Lotus Materials Research, Ltd. Inc.	7609	13125	5763	75.7393	22507	1846	24.2607	1888	Q4	-9382
	Blue Mountains World Interdisciplinary Innovation Institute (bmwi³)	3879	17655	2938	75.7412	22506	941	24.2588	1889	Q4	-4851
	National Institutes of Natural Sciences - Institute for Molecular Science	46896	4534	35521	75.7442	22505	11375	24.2558	1890	Q4	-17971
	IRET Foundation	19316	7790	14631	75.7455	22504	4685	24.2545	1891	Q4	-14714
	Denison University	2433	20471	1843	75.7501	22503	590	24.2499	1892	Q4	-2032
	Istituto Di Scienze Marine, Venice	4953	15975	3752	75.7521	22502	1201	24.2479	1893	Q4	-6527
	Harvard-Smithsonian Center for Astrophysics	887763	462	672499	75.7521	22501	215264	24.2479	1894	Q4	-22039
	Kerala University of Fisheries and Ocean Studies	3642	18083	2759	75.7551	22500	883	24.2449	1895	Q4	-4417
	Trakia University Faculty of Veterinary Medicine	1518	22552	1150	75.7576	22499	368	24.2424	1896	Q4	53
	Mendelova univerzita v Brne	65496	3625	49623	75.7649	22498	15873	24.2351	1897	Q4	-18873
	Malaria Consortium	1696	22148	1285	75.7665	22497	411	24.2335	1898	Q4	-349
	Petroleum Applications Department	11208	10646	8492	75.7673	22496	2716	24.2327	1899	Q4	-11850
	Institute of Fruit Tree and Tea Science, NARO	5382	15432	4078	75.7711	22495	1304	24.2289	1900	Q4	-7063
	Yakın Doğu Üniversitesi	64059	3672	48539	75.7723	22494	15520	24.2277	1901	Q4	-18822
	Instituto de Bio y Geociencias del Noroeste Argentino	933	23768	707	75.7771	22493	226	24.2229	1902	Q4	1275
	RXOPTICS	5950	14729	4509	75.7815	22492	1441	24.2185	1903	Q4	-7763
	Center for Energy Research	24923	6669	18888	75.7854	22491	6035	24.2146	1904	Q4	-15822
	Universidade Federal de Pernambuco	90972	2913	68945	75.7871	22490	22027	24.2129	1905	Q4	-19577
	Paul-Ehrlich-Institut	41786	4886	31671	75.7933	22489	10115	24.2067	1906	Q4	-17603
	VSS University of Technology	8037	12749	6092	75.7994	22488	1945	24.2006	1907	Q4	-9739
	Agroécologie Innovations Territoires	18492	7989	14017	75.8003	22487	4475	24.1997	1908	Q4	-14498
	Boğaziçi Üniversitesi	147214	2092	111589	75.8005	22486	35625	24.1995	1909	Q4	-20394
	Universidad de Santiago de Compostela	720229	582	545947	75.8019	22485	174282	24.1981	1910	Q4	-21903
	JAXA Institute of Space and Astronautical Science	65526	3623	49671	75.8035	22484	15855	24.1965	1911	Q4	-18861
	Post Graduate Government College, Sector 11	1988	21501	1507	75.8048	22483	481	24.1952	1912	Q4	-982
	Stanley Black & Decker	4320	16947	3275	75.8102	22482	1045	24.1898	1913	Q4	-5535
	Universitatea de Stiinte Agricole si Medicina Veterinara din Cluj-Napoca	4961	15962	3761	75.8113	22481	1200	24.1887	1914	Q4	-6519
	Guizhou University of Finance and Economics	2187	21039	1658	75.8116	22480	529	24.1884	1915	Q4	-1441
	Incoatec GmbH	1691	22163	1282	75.8131	22479	409	24.1869	1916	Q4	-316
	China Huaneng Group	9574	11613	7259	75.8199	22478	2315	24.1801	1917	Q4	-10865
	Women's Medical University	27408	6272	20784	75.8319	22477	6624	24.1681	1918	Q4	-16205
	Institut Desbrest d’Épidémiologie et de Santé Publique (IDESP)	26086	6490	19782	75.8338	22476	6304	24.1662	1919	Q4	-15986
	ICMR-National Institute of Traditional Medicine	3224	18859	2445	75.8375	22475	779	24.1625	1920	Q4	-3616
	Academy of Sciences of the Czech Republic	172543	1833	130861	75.8425	22474	41682	24.1575	1921	Q4	-20641
	Analytical Services and Materials, Inc.	1387	22834	1052	75.8472	22473	335	24.1528	1922	Q4	361
	Bruker Corporation	9015	12007	6838	75.8514	22472	2177	24.1486	1923	Q4	-10465
	International Society of the Built Environment (ISBE)	2638	20040	2001	75.8529	22471	637	24.1471	1924	Q4	-2431
	School of Mathematical Sciences, Zhejiang University	8751	12187	6638	75.8542	22470	2113	24.1458	1925	Q4	-10283
	Gomal University	8351	12497	6336	75.8712	22469	2015	24.1288	1926	Q4	-9972
	International Tree Foundation	3963	17511	3007	75.8769	22468	956	24.1231	1927	Q4	-4957
	Koob Scolitech GmbH	3014	19226	2287	75.8792	22467	727	24.1208	1928	Q4	-3241
	Facultad de Ciencias Físicas y Matemáticas de la Universidad de Chile	2073	21319	1573	75.8804	22466	500	24.1196	1929	Q4	-1147
	Universidade Estadual do Piaui	7449	13266	5653	75.8894	22465	1796	24.1106	1930	Q4	-9199
	Agromillora Iberia S.L.	1813	21906	1376	75.8963	22464	437	24.1037	1931	Q4	-558
	BLIRT S.A.	3369	18585	2557	75.8979	22463	812	24.1021	1932	Q4	-3878
	Istituto Nazionale di Fisica Nucleare, Sezione di Cagliari	1834	21860	1392	75.8997	22462	442	24.1003	1933	Q4	-602
	Laboratoire de Tribologie et Dynamique des Systèmes	35503	5404	26950	75.9091	22461	8553	24.0909	1934	Q4	-17057
	Instituto Militar de Engenharia	17571	8228	13338	75.9092	22460	4233	24.0908	1935	Q4	-14232
	University of Rennes	6796	13904	5159	75.9123	22459	1637	24.0877	1936	Q4	-8555
	Quantum Circuits, Inc.	14435	9180	10958	75.9127	22458	3477	24.0873	1937	Q4	-13278
	Laboratoire des Composites Thermo Structuraux	4614	16494	3503	75.9211	22457	1111	24.0789	1938	Q4	-5963
	Thales LAS	3194	18903	2425	75.9236	22456	769	24.0764	1939	Q4	-3553
	Camel Reproduction Centre, Dubai	1670	22206	1268	75.9281	22455	402	24.0719	1940	Q4	-249
	Institut d’Astrophysique de Paris	359532	1032	272991	75.9295	22454	86541	24.0705	1941	Q4	-21422
	USDA ARS Northwest Watershed Research Center	16218	8605	12316	75.9403	22453	3902	24.0597	1942	Q4	-13848
	Van Swinderen Institute for Particle Physics and Gravity	5861	14831	4451	75.9427	22452	1410	24.0573	1943	Q4	-7621
	Meteorologisk institutt	29056	6049	22068	75.9499	22451	6988	24.0501	1944	Q4	-16402
	ENEA Centro Ricerche Bologna	753	24055	572	75.9628	22450	181	24.0372	1945	Q4	1605
	Laboratoire des Sciences et Techniques de l'Information, de la Communication et de la Connaissance (Lab-Sticc)	5417	15385	4115	75.9646	22449	1302	24.0354	1946	Q4	-7064
	ORT Braude - College of Engineering	5073	15812	3854	75.9708	22448	1219	24.0292	1947	Q4	-6636
	B. I. Stepanov Institute of Physics	6925	13785	5261	75.9711	22447	1664	24.0289	1948	Q4	-8662
	Garg Fistula Research Institute	1045	23569	794	75.9809	22446	251	24.0191	1949	Q4	1123
	Dongguan University of Technology	29194	6034	22182	75.9814	22445	7012	24.0186	1950	Q4	-16411
	Anand International College of Engineering	3944	17535	2997	75.9888	22444	947	24.0112	1951	Q4	-4909
	Institut de Recherche de l'École Navale	3590	18181	2728	75.9889	22443	862	24.0111	1952	Q4	-4262
	Main Astronomical Observatory Nasu	2770	19754	2105	75.9928	22442	665	24.0072	1953	Q4	-2688
	University of Warsaw Botanic Garden	1275	23082	969	76	22441	306	24	1954	Q4	641
	Institut Pasteur de Guadeloupe	13224	9661	10051	76.0057	22440	3173	23.9943	1955	Q4	-12779
	Ekiti State University	1142	23365	868	76.007	22439	274	23.993	1956	Q4	926
	Istituto Zooprofilattico Sperimentale dell'Abruzzo e del Molise G. Caporale	5039	15862	3830	76.0071	22438	1209	23.9929	1957	Q4	-6576
	Seknion Inc.	1238	23146	941	76.0097	22437	297	23.9903	1958	Q4	709
	Manav Rachna University	2672	19973	2031	76.0105	22436	641	23.9895	1959	Q4	-2463
	Latvijas Universitātes Matemātikas un Informātikas Institūts	1063	23533	808	76.0113	22435	255	23.9887	1960	Q4	1098
	Institute of Macromolecular Chemistry of the Academy of Sciences of the Czech Republic	55247	4073	41997	76.0168	22434	13250	23.9832	1961	Q4	-18361
	Sophrodyne Aerospace	1914	21667	1455	76.0188	22433	459	23.9812	1962	Q4	-766
	IBHGC Institut de Biomecanique Humaine Georges Charpak	10409	11087	7913	76.0208	22432	2496	23.9792	1963	Q4	-11345
	Banda University of Agriculture and Technology	7933	12843	6031	76.0242	22431	1902	23.9758	1964	Q4	-9588
	Feuerstein Institute	1122	23408	853	76.025	22430	269	23.975	1965	Q4	978
	Çanakkale Onsekiz Mart Üniversitesi	19746	7695	15013	76.0306	22429	4733	23.9694	1966	Q4	-14734
	Key Laboratory of Luminescence and Optical Information, Ministry of Education	13812	9400	10502	76.0353	22428	3310	23.9647	1967	Q4	-13028
	TS3L Research	3243	18828	2466	76.0407	22427	777	23.9593	1968	Q4	-3599
	Laboratoire d'Astrophysique de Bordeaux	11286	10602	8582	76.0411	22426	2704	23.9589	1969	Q4	-11824
	Ministère des Ressources Naturelles et des Forêts	2517	20286	1914	76.0429	22425	603	23.9571	1970	Q4	-2139
	Royal Darwin Hospital	26872	6356	20436	76.0494	22424	6436	23.9506	1971	Q4	-16068
	Rowiak GmbH	2369	20607	1802	76.0659	22423	567	23.9341	1972	Q4	-1816
	USDA ARS Conservation and Production Research Laboratory	30143	5915	22933	76.0807	22422	7210	23.9193	1973	Q4	-16507
	Celal Bayar Üniversitesi	17179	8338	13070	76.0813	22421	4109	23.9187	1974	Q4	-14083
	Institut de Physique, Université de Neuchâtel	20594	7487	15669	76.0853	22420	4925	23.9147	1975	Q4	-14933
	Ostravská Univerzita v Ostrave	20076	7623	15275	76.0859	22419	4801	23.9141	1976	Q4	-14796
	Biosciences eastern and central Africa - International Livestock Research Institute	2401	20528	1827	76.0933	22418	574	23.9067	1977	Q4	-1890
	Babol Noshirvani University of Technology	128596	2289	97854	76.0941	22417	30742	23.9059	1978	Q4	-20128
	University of Life Sciences in Lublin	22816	7048	17362	76.0957	22416	5454	23.9043	1979	Q4	-15368
	Austin Peay State University	41370	4927	31482	76.0986	22415	9888	23.9014	1980	Q4	-17488
	Universidad Autónoma del Estado de México	9640	11572	7336	76.0996	22414	2304	23.9004	1981	Q4	-10842
	Universität Zürich, Physik-Institut	82410	3126	62715	76.1012	22413	19695	23.8988	1982	Q4	-19287
	H.N.B.Garhwal University	3114	19040	2370	76.1079	22412	744	23.8921	1983	Q4	-3372
	Beam Engineering for Advanced Measurements Co	5412	15390	4119	76.1086	22411	1293	23.8914	1984	Q4	-7021
	University of Calcutta	33167	5613	25244	76.1118	22410	7923	23.8882	1985	Q4	-16797
	AMALNA Consulting	2315	20742	1762	76.1123	22409	553	23.8877	1986	Q4	-1667
	Field Science Education and Research Center	3437	18452	2616	76.1129	22408	821	23.8871	1987	Q4	-3956
	University of Warsaw	409560	928	311739	76.1156	22407	97821	23.8844	1988	Q4	-21479
	Museum für Naturkunde	34301	5509	26110	76.1202	22406	8191	23.8798	1989	Q4	-16897
	Université Libanaise	6826	13870	5196	76.1207	22405	1630	23.8793	1990	Q4	-8535
	Politechnika Krakowska	31543	5769	24011	76.1215	22404	7532	23.8785	1991	Q4	-16635
	Universidade Estadual de Santa Cruz	6659	14026	5069	76.1225	22403	1590	23.8775	1992	Q4	-8377
	G. and M. Montani	1223	23177	931	76.1243	22402	292	23.8757	1993	Q4	775
	CSIC - Mision Biologica de Galicia (MBG)	12429	10029	9462	76.1284	22401	2967	23.8716	1994	Q4	-12372
	Shimonoseki City Hospital	26838	6361	20437	76.1495	22400	6401	23.8505	1995	Q4	-16039
	INSA Rennes	1283	23063	977	76.1496	22399	306	23.8504	1996	Q4	664
	Klinikum Bielefeld gem.GmbH	29848	5951	22730	76.1525	22398	7118	23.8475	1997	Q4	-16447
	Work Psychology Group	2328	20705	1773	76.1598	22397	555	23.8402	1998	Q4	-1692
	Università Carlo Cattaneo	1011	23630	770	76.1622	22396	241	23.8378	1999	Q4	1234
[truncated: 1,046,576+ more rows]
